# Supplementary material for: 3-Isopropyl-1-{2-[(1-methyl-1H-tetra­zol-5-yl)sulfan­yl]acet­yl}-2,6-di­phenyl­piperidin-4-one hemihydrate
Source: Acta Crystallogr Sect E Struct Rep Online. 2013 Oct 2;69(Pt 11):o1598. doi: 10.1107/S1600536813026500 (PMC3884276; doi:10.1107/S1600536813026500)
Supplement: Supplementary file 1 [file e-69-o1598-sup1.cif]

##############################################################################
#                                                                            #
# This CIF contains the data in a paper accepted for publication in          #
# Acta Crystallographica Section E. It conforms to the requirements of       #
# Notes for Authors for Acta Crystallographica Section E, and has been       #
# peer reviewed under the auspices of the IUCr Commission on Journals.       #
#                                                                            #
# Full details of the Crystallographic Information File format               #
# are given in the paper "The Crystallographic Information File (CIF):       #
# a New Standard Archive File for Crystallography" by S. R. Hall, F. H.      #
# Allen and I. D. Brown [Acta Cryst. (1991), A47, 655-685].                  #
#                                                                            #
# The current version of the core CIF dictionary is obtainable from          #
# ftp://ftp.iucr.org/pub/cif_core.dic.                                       #
#                                                                            #
# Software is freely available for graphical display of the structure(s)     #
# in this CIF. For information consult the CIF software page                 #
# http://www.iucr.org/resources/cif/software.                                #
#                                                                            #
# This file may be used for bona fide research purposes within the           #
# scientific community so long as proper attribution is given to the journal # 
# article from which it was obtained.                                        #
#                                                                            #
##############################################################################
data_global
_audit_creation_method     SHELXL-97
_journal_date_recd_electronic     2013-09-04
_journal_date_accepted     2013-09-25
_journal_name_full     'Acta Crystallographica, Section E'
_journal_year     2013
_journal_volume     69
_journal_issue     11
_journal_page_first     o1598
_journal_page_last     o1598
_journal_paper_category     QO
_journal_paper_doi     10.1107/S1600536813026500
_journal_coeditor_code     BT6930
_publ_contact_author_name     'M.N. Ponnuswamy'
_publ_contact_author_address
;
    Centre of Advanced Study in Crystallography and Biophysics
    University of Madras
    Guindy Campus
    Chennai 600 025
    India
;
_publ_contact_author_email     'mnpsy2004@yahoo.com'
_publ_contact_author_fax     '+9144 22352494'
_publ_contact_author_phone     '+9144 22300122'
_publ_section_title
;\
3-Isopropyl-1-{2-[(1-methyl-1<i>H</i>-tetrazol-5-yl)sulfanyl]acetyl}-2,6-\
diphenylpiperidin-4-one hemihydrate
;
loop_
    _publ_author_name
    _publ_author_address
    'S. Ganesan'
;
      Research Development Centre
      Orchid Chemicals and Pharmaceuticals Ltd
      Sozhinganallur
      Chennai 600 119
      India.
      Department of Chemistry
      Presidency College (Autonomous)
      Chennai 600 005
      India
;
    'P. Sugumar'
;
      Centre of Advanced Study in Crystallography and Biophysics
      University of Madras
      Guindy Campus
      Chennai 600 025
      India
;
    'S. Ananthan'
;
      Department of Chemistry
      Presidency College (Autonomous)
      Chennai 600 005
      India
;
    'M. N. Ponnuswamy'
;
      Centre of Advanced Study in Crystallography and Biophysics
      University of Madras
      Guindy Campus
      Chennai 600 025
      India
;
data_I
_database_code_depnum_ccdc_archive 'CCDC 963167'
_audit_creation_method     SHELXL-97
_chemical_name_systematic
;\
3-Isopropyl-1-{2-[(1-methyl-1<i>H</i>-tetrazol-5-yl)sulfanyl]acetyl}-\
2,6-diphenylpiperidin-4-one hemihydrate
;
_chemical_name_common     ?
_chemical_formula_moiety     'C24 H27 N5 O2 S, 0.5(H2 O)'
_chemical_formula_sum     'C24 H28 N5 O2.50 S'
_chemical_formula_iupac     'C24 H27 N5 O2 S, 0.5H2 O'
_chemical_formula_weight     458.57
_chemical_melting_point     ?
_symmetry_cell_setting     monoclinic
_symmetry_space_group_name_H-M     'C 2/c'
_symmetry_space_group_name_Hall     '-C 2yc'
loop_
    _symmetry_equiv_pos_as_xyz
    'x, y, z'
    '-x, y, -z+1/2'
    'x+1/2, y+1/2, z'
    '-x+1/2, y+1/2, -z+1/2'
    '-x, -y, -z'
    'x, -y, z-1/2'
    '-x+1/2, -y+1/2, -z'
    'x+1/2, -y+1/2, z-1/2'
_cell_length_a     28.7522(9)
_cell_length_b     11.1809(4)
_cell_length_c     16.5584(5)
_cell_angle_alpha     90.00
_cell_angle_beta     115.303(2)
_cell_angle_gamma     90.00
_cell_volume     4812.4(3)
_cell_formula_units_Z     8
_cell_measurement_reflns_used     4157
_cell_measurement_theta_min     2.49
_cell_measurement_theta_max     28.53
_cell_measurement_temperature     293(2)
_exptl_crystal_description     'block'
_exptl_crystal_colour     'white crystalline'
_exptl_crystal_size_max     0.22
_exptl_crystal_size_mid     0.19
_exptl_crystal_size_min     0.17
_exptl_crystal_density_diffrn     1.266
_exptl_crystal_density_meas     ?
_exptl_crystal_density_method     'not measured'
_exptl_crystal_F_000     1944
_exptl_absorpt_coefficient_mu     0.167
_exptl_absorpt_correction_type     multi-scan
_exptl_absorpt_process_details     '(<i>SADABS</i>; Bruker, 2008)'
_exptl_absorpt_correction_T_min     0.964
_exptl_absorpt_correction_T_max     0.972
_exptl_special_details     ?
_diffrn_ambient_temperature     293(2)
_diffrn_radiation_type     MoK\a
_diffrn_radiation_wavelength     0.71073
_diffrn_radiation_source     'fine-focus sealed tube'
_diffrn_radiation_monochromator     graphite
_diffrn_measurement_device_type     'Bruker SMART APEXII CCD'
_diffrn_measurement_method     '\w and \f scans'
_diffrn_detector_area_resol_mean     ?
_diffrn_reflns_number     22058
_diffrn_reflns_av_R_equivalents     0.0263
_diffrn_reflns_av_sigmaI/netI     0.0275
_diffrn_reflns_theta_min     2.49
_diffrn_reflns_theta_max     28.53
_diffrn_reflns_theta_full     28.53
_diffrn_measured_fraction_theta_max     0.983
_diffrn_measured_fraction_theta_full     0.983
_diffrn_reflns_limit_h_min     -38
_diffrn_reflns_limit_h_max     37
_diffrn_reflns_limit_k_min     -14
_diffrn_reflns_limit_k_max     14
_diffrn_reflns_limit_l_min     -22
_diffrn_reflns_limit_l_max     22
_diffrn_standards_number     ?
_diffrn_standards_interval_count     ?
_diffrn_standards_interval_time     ?
_diffrn_standards_decay_%     ?
_refine_special_details
;
Refinement of <i>F</i>^2^ against ALL reflections. The weighted <i>R</i>-factor
<i>wR</i> and goodness of fit <i>S</i> are based on <i>F</i>^2^, conventional
<i>R</i>-factors <i>R</i> are based on <i>F</i>, with <i>F</i> set to zero for
negative <i>F</i>^2^. The threshold expression of <i>F</i>^2^ >
\s(<i>F</i>^2^) is used only for calculating <i>R</i>-factors(gt) <i>etc</i>.
and is not relevant to the choice of reflections for refinement.
<i>R</i>-factors based on <i>F</i>^2^ are statistically about twice as large
as those based on <i>F</i>, and <i>R</i>- factors based on ALL data will be
even larger.
;
_reflns_number_total     6013
_reflns_number_gt     4157
_reflns_threshold_expression     I>2\s(I)
_refine_ls_structure_factor_coef     Fsqd
_refine_ls_matrix_type     full
_refine_ls_R_factor_all     0.0729
_refine_ls_R_factor_gt     0.0455
_refine_ls_wR_factor_gt     0.1238
_refine_ls_wR_factor_ref     0.1464
_refine_ls_goodness_of_fit_ref     1.041
_refine_ls_restrained_S_all     1.041
_refine_ls_number_reflns     6013
_refine_ls_number_parameters     297
_refine_ls_number_restraints     0
_refine_ls_hydrogen_treatment     constr
_refine_ls_weighting_scheme     calc
_refine_ls_weighting_details
         'calc w=1/[\s^2^(Fo^2^)+(0.0657P)^2^+3.1292P] where P=(Fo^2^+2Fc^2^)/3'
_atom_sites_solution_hydrogens     geom
_atom_sites_solution_primary     direct
_atom_sites_solution_secondary     difmap
_refine_ls_shift/su_max     0.000
_refine_ls_shift/su_mean     0.000
_refine_diff_density_max     0.419
_refine_diff_density_min     -0.250
_refine_ls_extinction_method     none
_refine_ls_extinction_coef     ?
loop_
    _atom_type_symbol
    _atom_type_description
    _atom_type_scat_dispersion_real
    _atom_type_scat_dispersion_imag
    _atom_type_scat_source
    'C' 'C' 0.0033 0.0016
                         'International Tables Vol C Tables 4.2.6.8 and 6.1.1.4'
    'H' 'H' 0.0000 0.0000
                         'International Tables Vol C Tables 4.2.6.8 and 6.1.1.4'
    'N' 'N' 0.0061 0.0033
                         'International Tables Vol C Tables 4.2.6.8 and 6.1.1.4'
    'O' 'O' 0.0106 0.0060
                         'International Tables Vol C Tables 4.2.6.8 and 6.1.1.4'
    'S' 'S' 0.1246 0.1234
                         'International Tables Vol C Tables 4.2.6.8 and 6.1.1.4'
_computing_data_collection     '<i>APEX2</i> (Bruker, 2008)'
_computing_cell_refinement     '<i>SAINT</i> (Bruker, 2008)'
_computing_data_reduction     '<i>SAINT</i> (Bruker, 2008)'
_computing_structure_solution     '<i>SHELXS97</i> (Sheldrick, 2008)'
_computing_structure_refinement     '<i>SHELXL97</i> (Sheldrick, 2008)'
_computing_molecular_graphics     '<i>ORTEP-3 for Windows</i> (Farrugia, 2012)'
_computing_publication_material
              '<i>SHELXL97</i> (Sheldrick, 2008) and <i>PLATON</i> (Spek, 2009)'
loop_
    _atom_site_type_symbol
    _atom_site_label
    _atom_site_fract_x
    _atom_site_fract_y
    _atom_site_fract_z
    _atom_site_U_iso_or_equiv
    _atom_site_adp_type
    _atom_site_calc_flag
    _atom_site_refinement_flags
    _atom_site_occupancy
    _atom_site_symmetry_multiplicity
    _atom_site_disorder_assembly
    _atom_site_disorder_group
    C C2 0.36794(6) 0.31060(16) 0.37251(12) 0.0412(4) Uani d . 1 1 . .
    H H2 0.3603 0.2457 0.3289 0.049 Uiso calc R 1 1 . .
    C C3 0.40052(7) 0.40262(18) 0.35071(12) 0.0492(4) Uani d . 1 1 . .
    H H3 0.4339 0.3659 0.3635 0.059 Uiso calc R 1 1 . .
    C C4 0.41000(7) 0.51029(18) 0.41040(13) 0.0519(5) Uani d . 1 1 . .
    C C5 0.37256(7) 0.52979(16) 0.45051(12) 0.0465(4) Uani d . 1 1 . .
    H H5A 0.3715 0.6147 0.4617 0.056 Uiso calc R 1 1 . .
    H H5B 0.3856 0.4894 0.5078 0.056 Uiso calc R 1 1 . .
    C C6 0.31739(6) 0.48676(14) 0.39456(11) 0.0388(4) Uani d . 1 1 . .
    H H6 0.3012 0.5417 0.3441 0.047 Uiso calc R 1 1 . .
    C C7 0.28781(6) 0.49375(15) 0.45121(11) 0.0402(4) Uani d . 1 1 . .
    C C8 0.25431(7) 0.58770(17) 0.43993(14) 0.0519(5) Uani d . 1 1 . .
    H H8 0.2485 0.6437 0.3951 0.062 Uiso calc R 1 1 . .
    C C9 0.22951(9) 0.5988(2) 0.49479(18) 0.0661(6) Uani d . 1 1 . .
    H H9 0.2071 0.6625 0.4868 0.079 Uiso calc R 1 1 . .
    C C10 0.23757(9) 0.5170(2) 0.56082(17) 0.0682(6) Uani d . 1 1 . .
    H H10 0.2211 0.5253 0.5981 0.082 Uiso calc R 1 1 . .
    C C11 0.27031(9) 0.4222(2) 0.57168(15) 0.0638(6) Uani d . 1 1 . .
    H H11 0.2755 0.3657 0.6159 0.077 Uiso calc R 1 1 . .
    C C12 0.29535(8) 0.41052(17) 0.51762(13) 0.0508(4) Uani d . 1 1 . .
    H H12 0.3175 0.3464 0.5257 0.061 Uiso calc R 1 1 . .
    C C13 0.39463(6) 0.25381(16) 0.46536(12) 0.0439(4) Uani d . 1 1 . .
    C C14 0.36763(7) 0.16991(17) 0.48954(14) 0.0525(5) Uani d . 1 1 . .
    H H14 0.3345 0.1489 0.4490 0.063 Uiso calc R 1 1 . .
    C C15 0.38885(9) 0.1164(2) 0.57293(15) 0.0640(6) Uani d . 1 1 . .
    H H15 0.3698 0.0611 0.5883 0.077 Uiso calc R 1 1 . .
    C C16 0.43792(9) 0.1451(2) 0.63289(16) 0.0708(6) Uani d . 1 1 . .
    H H16 0.4522 0.1097 0.6891 0.085 Uiso calc R 1 1 . .
    C C17 0.46572(8) 0.2261(2) 0.60943(16) 0.0712(7) Uani d . 1 1 . .
    H H17 0.4991 0.2450 0.6498 0.085 Uiso calc R 1 1 . .
    C C18 0.44445(7) 0.28039(19) 0.52588(14) 0.0570(5) Uani d . 1 1 . .
    H H18 0.4638 0.3349 0.5106 0.068 Uiso calc R 1 1 . .
    C C19 0.37600(8) 0.4421(2) 0.25143(14) 0.0598(5) Uani d . 1 1 . .
    H H19 0.3441 0.4849 0.2402 0.072 Uiso calc R 1 1 . .
    C C20 0.36228(12) 0.3358(3) 0.18807(16) 0.0836(8) Uani d . 1 1 . .
    H H20A 0.3481 0.3639 0.1275 0.125 Uiso calc R 1 1 . .
    H H20B 0.3374 0.2867 0.1968 0.125 Uiso calc R 1 1 . .
    H H20C 0.3927 0.2896 0.2000 0.125 Uiso calc R 1 1 . .
    C C21 0.41134(12) 0.5283(3) 0.2321(2) 0.1060(11) Uani d . 1 1 . .
    H H21A 0.4432 0.4888 0.2434 0.159 Uiso calc R 1 1 . .
    H H21B 0.4181 0.5971 0.2701 0.159 Uiso calc R 1 1 . .
    H H21C 0.3950 0.5530 0.1707 0.159 Uiso calc R 1 1 . .
    C C22 0.27371(6) 0.31101(15) 0.30215(11) 0.0386(4) Uani d . 1 1 . .
    C C23 0.22425(6) 0.37998(17) 0.27937(12) 0.0456(4) Uani d . 1 1 . .
    H H23A 0.2283 0.4620 0.2643 0.055 Uiso calc R 1 1 . .
    H H23B 0.2159 0.3808 0.3303 0.055 Uiso calc R 1 1 . .
    C C24 0.12585(7) 0.41117(17) 0.17409(13) 0.0499(4) Uani d . 1 1 . .
    C C25 0.06530(10) 0.3638(2) 0.01369(17) 0.0818(8) Uani d . 1 1 . .
    H H25A 0.0921 0.3667 -0.0062 0.123 Uiso calc R 1 1 . .
    H H25B 0.0352 0.4030 -0.0292 0.123 Uiso calc R 1 1 . .
    H H25C 0.0573 0.2819 0.0199 0.123 Uiso calc R 1 1 . .
    N N1 0.31787(5) 0.36569(12) 0.35824(9) 0.0368(3) Uani d . 1 1 . .
    N N2 0.12550(7) 0.48754(19) 0.23410(14) 0.0695(5) Uani d . 1 1 . .
    N N3 0.08016(8) 0.5478(2) 0.19371(18) 0.0833(6) Uani d . 1 1 . .
    N N4 0.05421(7) 0.51015(18) 0.11397(18) 0.0799(6) Uani d . 1 1 . .
    N N5 0.08241(6) 0.42381(15) 0.09937(12) 0.0600(5) Uani d . 1 1 . .
    O O1 0.44618(6) 0.57684(16) 0.42809(13) 0.0792(5) Uani d . 1 1 . .
    O O2 0.27217(5) 0.21064(12) 0.27106(9) 0.0508(3) Uani d . 1 1 . .
    S S1 0.173492(17) 0.30767(4) 0.18556(3) 0.04999(15) Uani d . 1 1 . .
    O O1W 0.0000 0.7061(7) 0.2500 0.373(7) Uani d S 1 2 . .
    H H1W 0.0172 0.6692 0.2298 0.560 Uiso d R 1 1 . .
loop_
    _atom_site_aniso_label
    _atom_site_aniso_U_11
    _atom_site_aniso_U_22
    _atom_site_aniso_U_33
    _atom_site_aniso_U_12
    _atom_site_aniso_U_13
    _atom_site_aniso_U_23
    C2 0.0302(8) 0.0449(9) 0.0444(9) -0.0009(7) 0.0121(7) -0.0003(7)
    C3 0.0349(9) 0.0609(12) 0.0488(10) -0.0035(8) 0.0152(8) 0.0055(8)
    C4 0.0369(9) 0.0564(11) 0.0538(11) -0.0119(8) 0.0110(8) 0.0054(8)
    C5 0.0403(9) 0.0427(9) 0.0481(9) -0.0116(7) 0.0109(8) -0.0033(7)
    C6 0.0345(8) 0.0355(8) 0.0397(8) -0.0034(6) 0.0093(7) 0.0020(6)
    C7 0.0379(8) 0.0378(9) 0.0405(8) -0.0080(7) 0.0125(7) -0.0056(6)
    C8 0.0477(10) 0.0447(10) 0.0582(11) -0.0021(8) 0.0178(9) -0.0059(8)
    C9 0.0559(12) 0.0567(13) 0.0906(16) -0.0078(10) 0.0360(12) -0.0249(12)
    C10 0.0721(14) 0.0690(14) 0.0807(15) -0.0302(12) 0.0491(13) -0.0313(12)
    C11 0.0796(15) 0.0617(13) 0.0586(12) -0.0225(11) 0.0377(12) -0.0074(10)
    C12 0.0568(11) 0.0444(10) 0.0514(10) -0.0058(8) 0.0234(9) -0.0009(8)
    C13 0.0315(8) 0.0431(9) 0.0488(9) 0.0015(7) 0.0091(7) 0.0029(7)
    C14 0.0369(9) 0.0475(10) 0.0594(11) -0.0039(8) 0.0076(9) 0.0079(8)
    C15 0.0550(12) 0.0554(12) 0.0684(13) -0.0029(10) 0.0138(11) 0.0173(10)
    C16 0.0609(13) 0.0701(14) 0.0577(12) 0.0018(11) 0.0028(11) 0.0188(11)
    C17 0.0433(11) 0.0793(15) 0.0615(13) -0.0053(11) -0.0057(10) 0.0118(11)
    C18 0.0340(9) 0.0624(12) 0.0614(12) -0.0061(8) 0.0077(9) 0.0094(10)
    C19 0.0508(11) 0.0727(14) 0.0510(11) -0.0044(10) 0.0170(9) 0.0103(10)
    C20 0.096(2) 0.0965(19) 0.0498(12) -0.0058(16) 0.0236(13) 0.0015(12)
    C21 0.104(2) 0.139(3) 0.0702(16) -0.043(2) 0.0331(16) 0.0237(17)
    C22 0.0305(8) 0.0454(9) 0.0335(7) -0.0032(7) 0.0076(6) 0.0004(7)
    C23 0.0312(8) 0.0503(10) 0.0426(9) -0.0025(7) 0.0036(7) -0.0051(8)
    C24 0.0332(9) 0.0517(10) 0.0541(10) -0.0021(8) 0.0085(8) 0.0071(8)
    C25 0.0601(14) 0.0748(16) 0.0668(14) 0.0057(12) -0.0146(12) 0.0038(12)
    N1 0.0279(6) 0.0386(7) 0.0373(7) -0.0025(5) 0.0077(5) -0.0008(5)
    N2 0.0495(10) 0.0756(13) 0.0749(12) 0.0097(9) 0.0185(9) -0.0033(10)
    N3 0.0576(12) 0.0761(14) 0.1063(17) 0.0158(11) 0.0254(12) -0.0021(13)
    N4 0.0472(10) 0.0623(12) 0.1054(17) 0.0130(9) 0.0089(11) 0.0096(11)
    N5 0.0376(8) 0.0515(9) 0.0681(11) 0.0017(7) 0.0009(8) 0.0113(8)
    O1 0.0542(9) 0.0838(11) 0.0987(12) -0.0338(8) 0.0320(9) -0.0138(9)
    O2 0.0399(7) 0.0483(7) 0.0540(7) -0.0035(5) 0.0104(6) -0.0138(6)
    S1 0.0327(2) 0.0534(3) 0.0470(3) -0.00136(19) 0.00093(18) -0.0049(2)
    O1W 0.275(9) 0.202(7) 0.68(2) 0.000 0.242(13) 0.000
_geom_special_details
;
All e.s.d.'s (except the e.s.d. in the dihedral angle between two l.s. planes)
are estimated using the full covariance matrix. The cell e.s.d.'s are taken
into account individually in the estimation of e.s.d.'s in distances, angles
and torsion angles; correlations between e.s.d.'s in cell parameters are only
used when they are defined by crystal symmetry. An approximate (isotropic)
treatment of cell e.s.d.'s is used for estimating e.s.d.'s involving l.s.
planes.
;
loop_
    _geom_bond_atom_site_label_1
    _geom_bond_atom_site_label_2
    _geom_bond_site_symmetry_2
    _geom_bond_distance
    _geom_bond_publ_flag
    C2 N1 . 1.489(2) ?
    C2 C13 . 1.532(2) ?
    C2 C3 . 1.535(2) ?
    C2 H2 . 0.9800 ?
    C3 C4 . 1.507(3) ?
    C3 C19 . 1.551(3) ?
    C3 H3 . 0.9800 ?
    C4 O1 . 1.209(2) ?
    C4 C5 . 1.503(3) ?
    C5 C6 . 1.533(2) ?
    C5 H5A . 0.9700 ?
    C5 H5B . 0.9700 ?
    C6 N1 . 1.484(2) ?
    C6 C7 . 1.514(2) ?
    C6 H6 . 0.9800 ?
    C7 C8 . 1.383(3) ?
    C7 C12 . 1.385(3) ?
    C8 C9 . 1.379(3) ?
    C8 H8 . 0.9300 ?
    C9 C10 . 1.367(4) ?
    C9 H9 . 0.9300 ?
    C10 C11 . 1.378(3) ?
    C10 H10 . 0.9300 ?
    C11 C12 . 1.374(3) ?
    C11 H11 . 0.9300 ?
    C12 H12 . 0.9300 ?
    C13 C14 . 1.382(3) ?
    C13 C18 . 1.385(2) ?
    C14 C15 . 1.384(3) ?
    C14 H14 . 0.9300 ?
    C15 C16 . 1.372(3) ?
    C15 H15 . 0.9300 ?
    C16 C17 . 1.370(3) ?
    C16 H16 . 0.9300 ?
    C17 C18 . 1.390(3) ?
    C17 H17 . 0.9300 ?
    C18 H18 . 0.9300 ?
    C19 C20 . 1.522(3) ?
    C19 C21 . 1.530(3) ?
    C19 H19 . 0.9800 ?
    C20 H20A . 0.9600 ?
    C20 H20B . 0.9600 ?
    C20 H20C . 0.9600 ?
    C21 H21A . 0.9600 ?
    C21 H21B . 0.9600 ?
    C21 H21C . 0.9600 ?
    C22 O2 . 1.228(2) ?
    C22 N1 . 1.357(2) ?
    C22 C23 . 1.517(2) ?
    C23 S1 . 1.8052(17) ?
    C23 H23A . 0.9700 ?
    C23 H23B . 0.9700 ?
    C24 N2 . 1.313(3) ?
    C24 N5 . 1.338(2) ?
    C24 S1 . 1.741(2) ?
    C25 N5 . 1.452(3) ?
    C25 H25A . 0.9600 ?
    C25 H25B . 0.9600 ?
    C25 H25C . 0.9600 ?
    N2 N3 . 1.362(3) ?
    N3 N4 . 1.279(3) ?
    N4 N5 . 1.347(3) ?
    O1W H1W . 0.8163 ?
loop_
    _geom_angle_atom_site_label_1
    _geom_angle_atom_site_label_2
    _geom_angle_atom_site_label_3
    _geom_angle_site_symmetry_1
    _geom_angle_site_symmetry_3
    _geom_angle
    _geom_angle_publ_flag
    N1 C2 C13 . . 111.48(14) ?
    N1 C2 C3 . . 109.35(14) ?
    C13 C2 C3 . . 114.81(14) ?
    N1 C2 H2 . . 106.9 ?
    C13 C2 H2 . . 106.9 ?
    C3 C2 H2 . . 106.9 ?
    C4 C3 C2 . . 109.80(15) ?
    C4 C3 C19 . . 109.92(17) ?
    C2 C3 C19 . . 113.18(15) ?
    C4 C3 H3 . . 107.9 ?
    C2 C3 H3 . . 107.9 ?
    C19 C3 H3 . . 107.9 ?
    O1 C4 C5 . . 120.56(19) ?
    O1 C4 C3 . . 123.12(19) ?
    C5 C4 C3 . . 116.29(15) ?
    C4 C5 C6 . . 116.04(15) ?
    C4 C5 H5A . . 108.3 ?
    C6 C5 H5A . . 108.3 ?
    C4 C5 H5B . . 108.3 ?
    C6 C5 H5B . . 108.3 ?
    H5A C5 H5B . . 107.4 ?
    N1 C6 C7 . . 113.78(13) ?
    N1 C6 C5 . . 110.17(14) ?
    C7 C6 C5 . . 108.64(14) ?
    N1 C6 H6 . . 108.0 ?
    C7 C6 H6 . . 108.0 ?
    C5 C6 H6 . . 108.0 ?
    C8 C7 C12 . . 118.77(18) ?
    C8 C7 C6 . . 119.93(16) ?
    C12 C7 C6 . . 121.23(16) ?
    C9 C8 C7 . . 120.4(2) ?
    C9 C8 H8 . . 119.8 ?
    C7 C8 H8 . . 119.8 ?
    C10 C9 C8 . . 120.5(2) ?
    C10 C9 H9 . . 119.7 ?
    C8 C9 H9 . . 119.7 ?
    C9 C10 C11 . . 119.5(2) ?
    C9 C10 H10 . . 120.3 ?
    C11 C10 H10 . . 120.3 ?
    C12 C11 C10 . . 120.5(2) ?
    C12 C11 H11 . . 119.8 ?
    C10 C11 H11 . . 119.8 ?
    C11 C12 C7 . . 120.4(2) ?
    C11 C12 H12 . . 119.8 ?
    C7 C12 H12 . . 119.8 ?
    C14 C13 C18 . . 118.14(17) ?
    C14 C13 C2 . . 118.02(15) ?
    C18 C13 C2 . . 123.84(17) ?
    C13 C14 C15 . . 121.32(18) ?
    C13 C14 H14 . . 119.3 ?
    C15 C14 H14 . . 119.3 ?
    C16 C15 C14 . . 120.0(2) ?
    C16 C15 H15 . . 120.0 ?
    C14 C15 H15 . . 120.0 ?
    C17 C16 C15 . . 119.6(2) ?
    C17 C16 H16 . . 120.2 ?
    C15 C16 H16 . . 120.2 ?
    C16 C17 C18 . . 120.61(19) ?
    C16 C17 H17 . . 119.7 ?
    C18 C17 H17 . . 119.7 ?
    C13 C18 C17 . . 120.36(19) ?
    C13 C18 H18 . . 119.8 ?
    C17 C18 H18 . . 119.8 ?
    C20 C19 C21 . . 110.3(2) ?
    C20 C19 C3 . . 111.99(19) ?
    C21 C19 C3 . . 111.05(18) ?
    C20 C19 H19 . . 107.8 ?
    C21 C19 H19 . . 107.8 ?
    C3 C19 H19 . . 107.8 ?
    C19 C20 H20A . . 109.5 ?
    C19 C20 H20B . . 109.5 ?
    H20A C20 H20B . . 109.5 ?
    C19 C20 H20C . . 109.5 ?
    H20A C20 H20C . . 109.5 ?
    H20B C20 H20C . . 109.5 ?
    C19 C21 H21A . . 109.5 ?
    C19 C21 H21B . . 109.5 ?
    H21A C21 H21B . . 109.5 ?
    C19 C21 H21C . . 109.5 ?
    H21A C21 H21C . . 109.5 ?
    H21B C21 H21C . . 109.5 ?
    O2 C22 N1 . . 123.69(16) ?
    O2 C22 C23 . . 119.90(15) ?
    N1 C22 C23 . . 116.41(14) ?
    C22 C23 S1 . . 108.28(12) ?
    C22 C23 H23A . . 110.0 ?
    S1 C23 H23A . . 110.0 ?
    C22 C23 H23B . . 110.0 ?
    S1 C23 H23B . . 110.0 ?
    H23A C23 H23B . . 108.4 ?
    N2 C24 N5 . . 108.97(18) ?
    N2 C24 S1 . . 127.57(15) ?
    N5 C24 S1 . . 123.46(16) ?
    N5 C25 H25A . . 109.5 ?
    N5 C25 H25B . . 109.5 ?
    H25A C25 H25B . . 109.5 ?
    N5 C25 H25C . . 109.5 ?
    H25A C25 H25C . . 109.5 ?
    H25B C25 H25C . . 109.5 ?
    C22 N1 C6 . . 121.37(13) ?
    C22 N1 C2 . . 118.73(14) ?
    C6 N1 C2 . . 119.27(13) ?
    C24 N2 N3 . . 105.37(19) ?
    N4 N3 N2 . . 111.0(2) ?
    N3 N4 N5 . . 106.89(18) ?
    C24 N5 N4 . . 107.78(19) ?
    C24 N5 C25 . . 130.34(19) ?
    N4 N5 C25 . . 121.86(18) ?
    C24 S1 C23 . . 96.05(9) ?
loop_
    _geom_torsion_atom_site_label_1
    _geom_torsion_atom_site_label_2
    _geom_torsion_atom_site_label_3
    _geom_torsion_atom_site_label_4
    _geom_torsion_site_symmetry_1
    _geom_torsion_site_symmetry_2
    _geom_torsion_site_symmetry_3
    _geom_torsion_site_symmetry_4
    _geom_torsion
    _geom_torsion_publ_flag
    N1 C2 C3 C4 . . . . 59.75(18) ?
    C13 C2 C3 C4 . . . . -66.4(2) ?
    N1 C2 C3 C19 . . . . -63.5(2) ?
    C13 C2 C3 C19 . . . . 170.36(17) ?
    C2 C3 C4 O1 . . . . 155.9(2) ?
    C19 C3 C4 O1 . . . . -79.0(2) ?
    C2 C3 C4 C5 . . . . -22.2(2) ?
    C19 C3 C4 C5 . . . . 102.97(19) ?
    O1 C4 C5 C6 . . . . 151.13(19) ?
    C3 C4 C5 C6 . . . . -30.8(2) ?
    C4 C5 C6 N1 . . . . 45.1(2) ?
    C4 C5 C6 C7 . . . . 170.36(15) ?
    N1 C6 C7 C8 . . . . -135.30(16) ?
    C5 C6 C7 C8 . . . . 101.58(18) ?
    N1 C6 C7 C12 . . . . 47.8(2) ?
    C5 C6 C7 C12 . . . . -75.3(2) ?
    C12 C7 C8 C9 . . . . 0.9(3) ?
    C6 C7 C8 C9 . . . . -176.10(17) ?
    C7 C8 C9 C10 . . . . -0.2(3) ?
    C8 C9 C10 C11 . . . . -0.7(3) ?
    C9 C10 C11 C12 . . . . 1.0(3) ?
    C10 C11 C12 C7 . . . . -0.3(3) ?
    C8 C7 C12 C11 . . . . -0.7(3) ?
    C6 C7 C12 C11 . . . . 176.30(17) ?
    N1 C2 C13 C14 . . . . 55.1(2) ?
    C3 C2 C13 C14 . . . . -179.87(17) ?
    N1 C2 C13 C18 . . . . -125.88(19) ?
    C3 C2 C13 C18 . . . . -0.8(3) ?
    C18 C13 C14 C15 . . . . 2.1(3) ?
    C2 C13 C14 C15 . . . . -178.76(19) ?
    C13 C14 C15 C16 . . . . -1.1(4) ?
    C14 C15 C16 C17 . . . . -0.4(4) ?
    C15 C16 C17 C18 . . . . 0.7(4) ?
    C14 C13 C18 C17 . . . . -1.8(3) ?
    C2 C13 C18 C17 . . . . 179.1(2) ?
    C16 C17 C18 C13 . . . . 0.4(4) ?
    C4 C3 C19 C20 . . . . -176.12(19) ?
    C2 C3 C19 C20 . . . . -53.0(2) ?
    C4 C3 C19 C21 . . . . 60.0(3) ?
    C2 C3 C19 C21 . . . . -176.8(2) ?
    O2 C22 C23 S1 . . . . -14.3(2) ?
    N1 C22 C23 S1 . . . . 166.62(12) ?
    O2 C22 N1 C6 . . . . -179.37(15) ?
    C23 C22 N1 C6 . . . . -0.3(2) ?
    O2 C22 N1 C2 . . . . 9.8(2) ?
    C23 C22 N1 C2 . . . . -171.18(14) ?
    C7 C6 N1 C22 . . . . 61.59(19) ?
    C5 C6 N1 C22 . . . . -176.13(14) ?
    C7 C6 N1 C2 . . . . -127.61(15) ?
    C5 C6 N1 C2 . . . . -5.3(2) ?
    C13 C2 N1 C22 . . . . -107.47(17) ?
    C3 C2 N1 C22 . . . . 124.49(16) ?
    C13 C2 N1 C6 . . . . 81.48(17) ?
    C3 C2 N1 C6 . . . . -46.55(19) ?
    N5 C24 N2 N3 . . . . 0.1(2) ?
    S1 C24 N2 N3 . . . . -179.61(17) ?
    C24 N2 N3 N4 . . . . 0.3(3) ?
    N2 N3 N4 N5 . . . . -0.6(3) ?
    N2 C24 N5 N4 . . . . -0.4(2) ?
    S1 C24 N5 N4 . . . . 179.29(15) ?
    N2 C24 N5 C25 . . . . 177.7(2) ?
    S1 C24 N5 C25 . . . . -2.5(3) ?
    N3 N4 N5 C24 . . . . 0.6(3) ?
    N3 N4 N5 C25 . . . . -177.7(2) ?
    N2 C24 S1 C23 . . . . -19.8(2) ?
    N5 C24 S1 C23 . . . . 160.54(17) ?
    C22 C23 S1 C24 . . . . -176.64(13) ?
loop_
    _geom_hbond_atom_site_label_D
    _geom_hbond_atom_site_label_H
    _geom_hbond_atom_site_label_A
    _geom_hbond_site_symmetry_A
    _geom_hbond_distance_DH
    _geom_hbond_distance_HA
    _geom_hbond_distance_DA
    _geom_hbond_angle_DHA
    C25 H25C O1 4_545 0.96 2.47 3.406(3) 166.2
    C18 H18 O1 5_666 0.93 2.54 3.312(2) 140.4
    C25 H25B N4 5_565 0.96 2.54 3.472(3) 164.7
