# Supplementary material for: 3-Isopropyl-1-{2-[(1-methyl-1H-tetra­zol-5-yl)sulfan­yl]acet­yl}-2,6-di­phenyl­piperidin-4-one hemihydrate
Source: Acta Crystallogr Sect E Struct Rep Online. 2013 Oct 2;69(Pt 11):o1598. doi: 10.1107/S1600536813026500 (PMC3884276; doi:10.1107/S1600536813026500)
Supplement: Supplementary file 2 [file e-69-o1598-Isup2.hkl]

# 
# h,k,l, Fc-squared, Fo-squared, sigma(Fo-squared) and status flag 
# 
data_I
_shelx_title ' 163 in C 2/c' 
_shelx_refln_list_code          4 
_shelx_F_calc_maximum      397.71 
_exptl_crystal_F_000      1944.00 
_reflns_d_resolution_high  0.7441 
 
loop_ 
 _symmetry_equiv_pos_as_xyz 
 'x, y, z' 
 '-x, y, -z+1/2' 
 'x+1/2, y+1/2, z' 
 '-x+1/2, y+1/2, -z+1/2' 
 '-x, -y, -z' 
 'x, -y, z-1/2' 
 '-x+1/2, -y+1/2, -z' 
 'x+1/2, -y+1/2, z-1/2' 
 
_cell_length_a    28.7522 
_cell_length_b    11.1809 
_cell_length_c    16.5584 
_cell_angle_alpha  90.000 
_cell_angle_beta  115.303 
_cell_angle_gamma  90.000 
 
_shelx_F_squared_multiplier     1.000 
 
loop_ 
 _refln_index_h 
 _refln_index_k 
 _refln_index_l 
 _refln_F_squared_calc 
 _refln_F_squared_meas 
 _refln_F_squared_sigma 
 _refln_observed_status 
   4   0   0    30007.88    27482.86    345.81 o 
   6   0   0    99098.37    99989.27   1251.54 o 
   8   0   0       36.47       18.93      3.02 o 
  10   0   0     2545.89     2595.63     42.85 o 
  12   0   0     3652.70     4537.66     71.90 o 
  14   0   0      271.04      371.91     24.70 o 
  16   0   0     5900.19     6326.07     99.93 o 
  18   0   0     5803.53     5833.11     94.34 o 
  20   0   0    12813.09    12074.40    185.40 o 
  22   0   0     9179.07     8245.68    163.57 o 
  24   0   0       84.67      111.87     13.92 o 
  26   0   0     2499.76     2339.03     60.66 o 
  28   0   0      132.27      144.82     28.96 o 
  30   0   0       85.92       43.45     25.75 o 
  32   0   0        1.24      -16.28     18.94 o 
  34   0   0      111.08       89.76     30.57 o 
   3   1   0    17331.82    14994.03    373.14 o 
   5   1   0     3210.75     3590.33     58.31 o 
   7   1   0       91.06       75.84      5.34 o 
   9   1   0      944.14     1088.82     29.03 o 
  11   1   0     3315.83     3792.41     53.48 o 
  13   1   0     6212.16     6780.10     81.72 o 
  15   1   0       66.98       46.04      4.57 o 
  17   1   0     2300.77     2280.74     33.04 o 
  19   1   0      683.58      759.52     16.71 o 
  21   1   0     1631.23     1697.90     52.43 o 
  23   1   0        1.54        0.66      6.09 o 
  25   1   0      342.91      308.37     13.47 o 
  27   1   0       62.17       52.29     12.53 o 
  29   1   0        1.39       -9.96      9.96 o 
  31   1   0        0.69       -3.06     15.16 o 
  33   1   0      349.13      357.64     23.49 o 
   0   2   0    33513.59    34303.91    491.62 o 
   2   2   0      409.64      562.18     14.48 o 
   4   2   0     5622.97     5756.04     75.05 o 
   6   2   0    52751.59    53391.51    555.65 o 
   8   2   0       45.04       14.69      3.46 o 
  10   2   0     2733.05     2611.27     90.92 o 
  12   2   0      713.17      768.63     22.63 o 
  14   2   0     1829.15     1694.17     28.55 o 
  16   2   0      991.87      884.76     18.95 o 
  18   2   0     3326.62     3089.75     43.04 o 
  20   2   0      637.80      629.96     15.72 o 
  22   2   0      119.40      111.47      9.07 o 
  24   2   0     1457.51     1390.30     24.42 o 
  26   2   0      125.55      132.91     11.58 o 
  28   2   0      952.95      969.76     24.92 o 
  30   2   0     1026.58     1032.92     30.36 o 
  32   2   0      477.57      545.50     54.71 o 
  34   2   0        1.81        3.98     22.67 o 
   1   3   0    10899.25    10408.10    119.46 o 
   3   3   0     6590.93     6878.89     79.91 o 
   5   3   0     4230.55     4387.52     58.78 o 
   7   3   0     1505.77     1709.10     29.73 o 
   9   3   0        0.76       22.69      3.11 o 
  11   3   0     4426.98     4346.17     55.09 o 
  13   3   0       14.00       26.72      4.24 o 
  15   3   0     2467.14     2363.62     34.00 o 
  17   3   0      430.95      442.35     13.83 o 
  19   3   0        2.60       -1.49      6.29 o 
  21   3   0     1764.73     1616.79     25.67 o 
  23   3   0     1523.46     1494.87     25.14 o 
  25   3   0      193.44      182.08     12.15 o 
  27   3   0        9.97       10.12      9.24 o 
  29   3   0      369.73      358.19     23.29 o 
  31   3   0       24.00       12.23     14.41 o 
  33   3   0       16.11       51.49     32.18 o 
   0   4   0      770.28      706.66     15.99 o 
   2   4   0     3316.10     3347.50     41.57 o 
   4   4   0      119.63      119.49      7.79 o 
   6   4   0      114.84      167.51     15.79 o 
   8   4   0      139.32      221.17     18.81 o 
  10   4   0       37.32       61.56      5.00 o 
  12   4   0      243.99      223.22     10.79 o 
  14   4   0      524.74      441.88     11.42 o 
  16   4   0      311.13      310.47     10.74 o 
  18   4   0       10.98       -4.81      4.81 o 
  20   4   0       29.47       32.69      6.75 o 
  22   4   0      162.83      173.56     11.96 o 
  24   4   0      566.21      496.22     22.58 o 
  26   4   0       31.72       18.58     12.74 o 
  28   4   0       36.61       49.13     13.96 o 
  30   4   0       33.32        8.05     14.41 o 
  32   4   0       10.64       -5.14     14.32 o 
   1   5   0       52.00       49.40      3.31 o 
   3   5   0       32.86       28.07      3.71 o 
   5   5   0     9718.08     9914.58    129.93 o 
   7   5   0      285.64      281.44      7.71 o 
   9   5   0     6189.29     6258.53     85.44 o 
  11   5   0      267.03      220.85      7.47 o 
  13   5   0      309.41      311.47      9.12 o 
  15   5   0     2100.95     1906.97     28.74 o 
  17   5   0     2825.26     2748.36     52.71 o 
  19   5   0       26.70        4.91      9.46 o 
  21   5   0       15.25       26.55     18.51 o 
  23   5   0        4.41      -13.05     13.05 o 
  25   5   0       63.02       63.52     14.32 o 
  27   5   0      336.15      344.64     22.49 o 
  29   5   0     1188.58     1269.91     39.90 o 
  31   5   0      182.73      169.26     20.54 o 
   0   6   0     1113.55     1266.76     25.62 o 
   2   6   0     1383.40     1597.71     21.60 o 
   4   6   0     2028.66     2149.21     30.32 o 
   6   6   0     8817.31     9529.57    125.89 o 
   8   6   0     1532.90     1695.78     28.97 o 
  10   6   0      613.25      590.77     15.12 o 
  12   6   0       36.22       25.16      5.65 o 
  14   6   0      106.19       93.56      7.81 o 
  16   6   0      984.54      914.23     20.98 o 
  18   6   0        0.09       -5.92      5.92 o 
  20   6   0     1769.06     1428.52     47.75 o 
  22   6   0      728.27      729.95     34.69 o 
  24   6   0       91.40       60.07     18.75 o 
  26   6   0      703.45      793.10     39.78 o 
  28   6   0       37.82       28.42     14.91 o 
  30   6   0        0.13       -8.60     14.83 o 
   1   7   0       33.12       41.28      4.13 o 
   3   7   0     3305.26     3469.73     45.10 o 
   5   7   0     2403.39     2300.13     33.16 o 
   7   7   0      133.92      150.21     12.54 o 
   9   7   0       34.17       26.03      7.58 o 
  11   7   0     8335.40     8388.26    114.94 o 
  13   7   0      118.10      120.70      9.48 o 
  15   7   0     1600.31     1567.30     43.20 o 
  17   7   0      665.13      699.72     22.84 o 
  19   7   0     2113.49     2060.27     44.74 o 
  21   7   0      225.20      218.88     32.18 o 
  23   7   0     1360.81     1335.87     50.03 o 
  25   7   0        0.64       -7.16     16.47 o 
  27   7   0      433.47      471.46     34.13 o 
  29   7   0        8.13       24.14     28.96 o 
   0   8   0        7.61        8.95      5.84 o 
   2   8   0      405.56      383.71     14.57 o 
   4   8   0      142.20      126.10     11.32 o 
   6   8   0     1077.97     1006.35     19.54 o 
   8   8   0      131.77      118.77      8.50 o 
  10   8   0      912.48      852.66     30.01 o 
  12   8   0      512.42      469.44     19.88 o 
  14   8   0       14.07        0.02     11.15 o 
  16   8   0        1.05       -2.88      8.00 o 
  18   8   0       14.41       -3.69      9.32 o 
  20   8   0     1054.40     1045.60     31.20 o 
  22   8   0      292.25      361.53     20.43 o 
  24   8   0      604.37      641.09     38.10 o 
  26   8   0      124.16      204.99     27.86 o 
  28   8   0       84.50       75.63     33.79 o 
   1   9   0        5.27        8.42      7.17 o 
   3   9   0       65.98       70.57      7.66 o 
   5   9   0       67.37       79.50      7.84 o 
   7   9   0      247.66      262.90     11.40 o 
   9   9   0      740.48      712.56     21.19 o 
  11   9   0     3320.00     3270.12     54.09 o 
  13   9   0        0.07        9.37     13.05 o 
  15   9   0      268.61      306.69     24.44 o 
  17   9   0      472.96      450.54     21.78 o 
  19   9   0       40.91       29.92     11.67 o 
  21   9   0        4.24      -11.20     11.51 o 
  23   9   0       29.52       19.09     12.21 o 
  25   9   0       57.46       75.63     32.18 o 
  27   9   0       34.65       25.75     28.96 o 
   0  10   0     4770.61     4634.32     98.97 o 
   2  10   0     2548.54     2558.87     44.00 o 
   4  10   0      351.54      370.36     15.79 o 
   6  10   0        0.10       -6.22      6.22 o 
   8  10   0       15.05       14.77      8.45 o 
  10  10   0        1.09        9.12      8.58 o 
  12  10   0       19.35       26.03     10.81 o 
  14  10   0       48.11       35.91     11.29 o 
  16  10   0       23.87       13.68     20.11 o 
  18  10   0      305.34      351.92     29.32 o 
  20  10   0      321.21      399.38     33.00 o 
  22  10   0      181.71      192.56     27.02 o 
  24  10   0       37.16        3.22     25.75 o 
  26  10   0      193.52      168.96     25.75 o 
   1  11   0        2.37       -7.67      8.23 o 
   3  11   0      183.30      197.03     13.18 o 
   5  11   0       17.55       14.80      8.80 o 
   7  11   0     1269.84     1296.32     28.59 o 
   9  11   0      741.41      666.94     25.62 o 
  11  11   0      175.43      161.91     15.98 o 
  13  11   0      291.41      284.51     19.62 o 
  15  11   0        6.48        2.00     11.74 o 
  17  11   0      429.52      468.31     52.30 o 
  19  11   0       90.90       86.61     22.67 o 
  21  11   0        0.42      -17.70     24.14 o 
  23  11   0      145.59      175.40     38.62 o 
   0  12   0      223.68      230.32     21.53 o 
   2  12   0        0.05       -9.23      9.23 o 
   4  12   0       10.27       -8.88      8.88 o 
   6  12   0      199.93      190.55     13.68 o 
   8  12   0       94.55       70.40     18.10 o 
  10  12   0        9.58       -5.07     14.66 o 
  12  12   0       41.76       43.91     20.11 o 
  14  12   0        4.84       26.35     33.79 o 
  16  12   0        1.70        2.41     15.93 o 
  18  12   0      103.61      127.12     32.18 o 
  20  12   0      240.73      308.95     43.45 o 
   1  13   0        8.52       -9.43      9.43 o 
   3  13   0      235.18      282.07     16.47 o 
   5  13   0      413.75      478.13     22.95 o 
   7  13   0      179.33      140.41     21.53 o 
   9  13   0       23.21       32.49     17.61 o 
  11  13   0      189.23      198.59     24.29 o 
  13  13   0        4.96      -22.53     22.53 o 
  15  13   0      247.53      270.34     37.01 o 
  17  13   0       74.76      101.38     30.57 o 
   0  14   0       11.65       -2.53     15.81 o 
   2  14   0        0.84       -9.20     10.95 o 
   4  14   0      184.92      176.07     23.14 o 
   6  14   0       28.57       12.32     21.72 o 
   8  14   0      221.43      238.15     35.40 o 
  10  14   0       10.38      -24.14     24.14 o 
  12  14   0        8.97      -24.14     24.14 o 
 -35   1   1       32.33        8.26     14.88 o 
 -33   1   1      282.49      271.37     21.43 o 
 -31   1   1      220.28      241.95     21.37 o 
 -29   1   1      241.60      243.45     16.30 o 
 -27   1   1      510.11      513.04     22.98 o 
 -25   1   1      165.73      147.33     10.80 o 
 -23   1   1     1961.03     1845.96     32.05 o 
 -21   1   1     1102.86      997.63     26.39 o 
 -19   1   1        3.19       10.63      5.18 o 
 -17   1   1       87.49       71.24     10.50 o 
 -15   1   1     1594.73     1772.93     26.58 o 
 -13   1   1     5645.34     5391.98     65.96 o 
 -11   1   1    25914.71    25791.06    293.70 o 
  -9   1   1    15536.63    15592.35    201.89 o 
  -7   1   1     3228.45     2628.30     54.57 o 
  -5   1   1      204.98      187.28      9.00 o 
   3   1   1     3836.50     4504.97     74.28 o 
   5   1   1     1018.80     1184.53     15.23 o 
   7   1   1      123.51      104.33      4.53 o 
   9   1   1    20220.42    20615.91    265.84 o 
  11   1   1      999.05     1288.48     26.94 o 
  13   1   1        0.17        4.05      3.66 o 
  15   1   1      176.53      124.33      6.60 o 
  17   1   1     2294.05     2191.57     32.25 o 
  19   1   1      593.08      586.22     15.34 o 
  21   1   1     1978.85     1852.74     38.52 o 
  23   1   1       14.04       27.94      6.83 o 
  25   1   1      291.98      296.03     16.21 o 
  27   1   1       85.09      123.40     14.68 o 
  29   1   1      707.67      736.36     38.64 o 
  31   1   1      350.16      328.50     25.05 o 
  33   1   1        4.52        9.65     17.33 o 
 -34   2   1        8.55       -0.87     28.96 o 
 -32   2   1        0.10       -0.90     11.81 o 
 -30   2   1        4.34      -13.67     13.67 o 
 -28   2   1      129.31      156.96     12.88 o 
 -26   2   1      138.10      137.80      9.80 o 
 -24   2   1       47.86       42.50      7.32 o 
 -22   2   1     1940.33     1699.04     26.89 o 
 -20   2   1     2403.04     2412.35     33.53 o 
 -18   2   1      105.18      140.65      7.09 o 
 -16   2   1     1039.15     1032.75     17.15 o 
 -14   2   1     7641.88     7589.81     93.25 o 
 -12   2   1     1760.64     1859.90     54.81 o 
 -10   2   1     2768.20     3430.50    100.34 o 
  -8   2   1     7892.39     8049.21     95.59 o 
  -6   2   1     2454.83     2413.33     27.16 o 
  -4   2   1     3990.77     3419.89     37.35 o 
  -2   2   1    18516.98    17359.09    192.10 o 
   0   2   1    69448.86    72357.60    688.68 o 
   2   2   1      363.34      256.30     10.83 o 
   4   2   1    63362.86    66417.02    748.03 o 
   6   2   1    34257.77    34899.13    395.77 o 
   8   2   1     6742.17     6710.65     86.92 o 
  10   2   1      979.24      964.42     30.66 o 
  12   2   1       16.38       18.54      9.28 o 
  14   2   1      103.92      102.71      9.75 o 
  16   2   1      281.94      310.41     21.60 o 
  18   2   1     2244.52     2087.23     35.80 o 
  20   2   1     4758.28     4522.97     60.20 o 
  22   2   1      212.75      208.59     10.62 o 
  24   2   1      137.68      107.82     11.56 o 
  26   2   1      517.92      528.78     20.39 o 
  28   2   1       97.95       90.35     11.88 o 
  30   2   1       72.65       33.26     16.72 o 
  32   2   1        0.76      -25.75     25.75 o 
 -33   3   1      180.14      198.67     24.07 o 
 -31   3   1      428.76      464.42     25.71 o 
 -29   3   1      166.61      183.93     15.97 o 
 -27   3   1       87.00      102.43     11.33 o 
 -25   3   1        0.12       -2.55      7.32 o 
 -23   3   1      172.09      143.50      9.24 o 
 -21   3   1      120.29      117.69      8.11 o 
 -19   3   1       86.24       77.14      6.35 o 
 -17   3   1        0.48        3.42      5.77 o 
 -15   3   1      913.19      965.08     23.77 o 
 -13   3   1     7499.75     7781.78     95.18 o 
 -11   3   1     4687.62     4562.95     57.43 o 
  -9   3   1     1326.34     1377.40     19.49 o 
  -7   3   1      192.13      197.94      7.72 o 
  -5   3   1    16334.15    16244.91    207.01 o 
  -3   3   1    13746.63    14252.80    181.30 o 
  -1   3   1      110.93      108.19      4.44 o 
   1   3   1     6080.66     6594.48     70.11 o 
   3   3   1     7622.01     8093.11     85.04 o 
   5   3   1     9737.23    11146.59    127.10 o 
   7   3   1    11895.06    11843.16    124.36 o 
   9   3   1    38485.54    41570.42    530.81 o 
  11   3   1    22038.57    22769.57    294.13 o 
  13   3   1      359.35      386.43     18.12 o 
  15   3   1       54.52       65.36      9.29 o 
  17   3   1      309.90      312.91     22.53 o 
  19   3   1       94.73       99.42      9.53 o 
  21   3   1       15.23        6.60      6.97 o 
  23   3   1       12.64       -3.70      8.06 o 
  25   3   1      135.31      147.96     12.02 o 
  27   3   1      112.15      107.91     15.78 o 
  29   3   1     1024.64     1005.45     33.87 o 
  31   3   1       89.17       94.94     33.79 o 
  33   3   1       23.20       22.53     32.18 o 
 -34   4   1      131.84      177.68     30.47 o 
 -32   4   1       96.17      115.74     18.39 o 
 -30   4   1       49.23       50.21     15.85 o 
 -28   4   1      743.62      725.60     32.59 o 
 -26   4   1     1172.10     1306.56     37.25 o 
 -24   4   1      243.71      226.13     14.56 o 
 -22   4   1      212.06      220.82     10.41 o 
 -20   4   1     1564.44     1453.93     25.93 o 
 -18   4   1        7.19        9.26      5.49 o 
 -16   4   1     1646.89     1443.72     23.85 o 
 -14   4   1      103.16      129.10      7.53 o 
 -12   4   1     3676.83     3761.22     48.12 o 
 -10   4   1      245.23      245.18      8.07 o 
  -8   4   1    29609.06    29968.17    342.87 o 
  -6   4   1     1377.71     1493.37     23.62 o 
  -4   4   1     4525.29     4385.90     59.66 o 
  -2   4   1     1944.80     1934.62     23.54 o 
   0   4   1    10800.32    10752.66    124.20 o 
   2   4   1        0.30        0.00      1.98 o 
   4   4   1      372.66      538.49      9.77 o 
   6   4   1     2958.60     2949.35     42.25 o 
   8   4   1      755.10      701.54     13.93 o 
  10   4   1     8187.33     8299.77     90.63 o 
  12   4   1     2992.92     2884.45     34.83 o 
  14   4   1     4154.75     4101.94     53.97 o 
  16   4   1     1013.42     1061.62     19.77 o 
  18   4   1      636.52      522.92     14.64 o 
  20   4   1        3.86       -0.01      7.17 o 
  22   4   1      466.65      381.45     26.10 o 
  24   4   1      935.76      855.89     28.82 o 
  26   4   1      817.52      793.00     29.26 o 
  28   4   1       78.74       90.55     16.52 o 
  30   4   1       74.63       47.92     15.98 o 
  32   4   1      468.59      492.40     54.71 o 
 -33   5   1        0.35      -27.36     27.36 o 
 -31   5   1       71.66       82.29     17.85 o 
 -29   5   1        2.72       -1.46     12.92 o 
 -27   5   1      267.37      282.51     21.06 o 
 -25   5   1      117.96      126.76     15.62 o 
 -23   5   1        7.04        2.31     13.05 o 
 -21   5   1     2246.76     2179.73     46.62 o 
 -19   5   1      150.56      165.80     13.25 o 
 -17   5   1     1708.33     1710.92     34.96 o 
 -15   5   1      220.68      260.46      9.26 o 
 -13   5   1       33.33       41.92      4.49 o 
 -11   5   1       40.68       56.37      5.41 o 
  -9   5   1      327.29      359.25     14.84 o 
  -7   5   1     1802.27     1866.94     40.65 o 
  -5   5   1      576.08      613.55     11.51 o 
  -3   5   1      164.74      131.57      5.26 o 
  -1   5   1      216.75      211.01      6.84 o 
   1   5   1      817.14      989.40     16.23 o 
   3   5   1       20.53       30.68      3.98 o 
   5   5   1      304.45      375.78     10.37 o 
   7   5   1      149.66      108.50      6.80 o 
   9   5   1     1121.07      960.49     18.72 o 
  11   5   1      135.45      230.02      7.43 o 
  13   5   1      881.08      989.59     17.18 o 
  15   5   1       35.16       54.47      6.55 o 
  17   5   1       66.18       44.19      9.16 o 
  19   5   1      230.24      183.17     38.62 o 
  21   5   1       32.63        8.96     16.09 o 
  23   5   1       80.30       66.78     17.07 o 
  25   5   1      323.81      349.11     28.38 o 
  27   5   1       88.07      101.52     16.20 o 
  29   5   1       57.20       39.48     15.37 o 
  31   5   1       32.52       40.12     16.52 o 
 -32   6   1       10.01      -17.70     27.36 o 
 -30   6   1        0.16      -11.54     14.16 o 
 -28   6   1      208.49      193.91     19.62 o 
 -26   6   1      276.24      268.17     20.56 o 
 -24   6   1      513.51      507.93     31.80 o 
 -22   6   1       74.91       99.77     20.11 o 
 -20   6   1     1532.18     1651.38     39.29 o 
 -18   6   1       43.36       34.27      7.62 o 
 -16   6   1     1491.70     1370.63     27.00 o 
 -14   6   1     1760.53     1710.26     30.57 o 
 -12   6   1       47.07       31.13      5.65 o 
 -10   6   1      148.47      146.27      8.35 o 
  -8   6   1       56.40      101.14      6.53 o 
  -6   6   1     7962.01     8230.12    110.08 o 
  -4   6   1      146.10      156.77      9.12 o 
  -2   6   1      783.48      738.67     16.91 o 
   0   6   1      586.07      722.97     12.43 o 
   2   6   1      373.52      265.60      9.02 o 
   4   6   1     2839.97     2612.14     35.60 o 
   6   6   1     5037.77     4640.25     58.13 o 
   8   6   1       10.60        9.71      4.32 o 
  10   6   1      513.67      545.48     14.43 o 
  12   6   1        7.52       -4.63      5.11 o 
  14   6   1      692.50      740.30     18.08 o 
  16   6   1       35.37       34.35      7.76 o 
  18   6   1      116.36      100.47     17.61 o 
  20   6   1       44.27       67.78     24.14 o 
  22   6   1        5.91        8.62     14.19 o 
  24   6   1      846.80      846.58     40.91 o 
  26   6   1      289.18      253.81     27.24 o 
  28   6   1       23.76       30.19     15.85 o 
  30   6   1      189.09      216.40     23.71 o 
 -31   7   1      354.63      374.93     49.88 o 
 -29   7   1      192.60      228.55     22.01 o 
 -27   7   1       65.29       81.03     16.96 o 
 -25   7   1       16.04        3.84     17.61 o 
 -23   7   1       36.60       34.52     17.61 o 
 -21   7   1       64.24       53.37     10.39 o 
 -19   7   1       96.14       80.53     11.74 o 
 -17   7   1     1977.91     1933.87     35.48 o 
 -15   7   1      514.12      475.41     15.94 o 
 -13   7   1     2658.11     2539.72     42.10 o 
 -11   7   1      944.81      891.94     24.69 o 
  -9   7   1      274.66      235.08      9.65 o 
  -7   7   1      296.16      257.89     10.63 o 
  -5   7   1      965.12      940.27     15.65 o 
  -3   7   1     1168.92     1254.63     18.84 o 
  -1   7   1      543.14      509.51     10.95 o 
   1   7   1       14.75        8.86      3.85 o 
   3   7   1       37.21       24.97      5.25 o 
   5   7   1      226.64      173.78      8.15 o 
   7   7   1      506.01      504.20     12.29 o 
   9   7   1     3525.96     3293.83     51.02 o 
  11   7   1     9382.36     9139.03    124.56 o 
  13   7   1      152.16      183.38     11.31 o 
  15   7   1     1904.70     1809.71     39.77 o 
  17   7   1      512.93      502.27     20.49 o 
  19   7   1       69.61       48.09     12.09 o 
  21   7   1       50.73       57.93     18.21 o 
  23   7   1       40.90       40.86     18.75 o 
  25   7   1       59.35       73.93     21.03 o 
  27   7   1      222.79      275.10     44.25 o 
  29   7   1      437.28      529.41     56.32 o 
 -30   8   1      160.05      148.04     40.23 o 
 -28   8   1       49.11       40.23     30.57 o 
 -26   8   1      288.41      332.53     31.27 o 
 -24   8   1        1.54        2.68     20.11 o 
 -22   8   1       35.71       28.86     16.71 o 
 -20   8   1        0.09        0.38     11.29 o 
 -18   8   1       74.04       81.33     16.86 o 
 -16   8   1      638.84      614.77     18.98 o 
 -14   8   1        0.41       -9.40      9.40 o 
 -12   8   1      506.29      503.18     25.30 o 
 -10   8   1       40.09       42.68      9.20 o 
  -8   8   1      125.27      160.06     10.20 o 
  -6   8   1      227.73      210.96      9.89 o 
  -4   8   1     2002.03     2178.54     44.11 o 
  -2   8   1       56.78       53.09      5.08 o 
   0   8   1        0.04        5.16      4.91 o 
   2   8   1     5099.97     5405.69     69.05 o 
   4   8   1      598.21      647.13     18.37 o 
   6   8   1      438.15      514.70     13.95 o 
   8   8   1      476.38      506.39     16.86 o 
  10   8   1      971.55      992.29     29.80 o 
  12   8   1       37.92       59.09     15.10 o 
  14   8   1      337.23      434.90     19.33 o 
  16   8   1        0.43       -1.98      8.53 o 
  18   8   1       65.55       44.93     13.31 o 
  20   8   1        2.88        5.39      9.86 o 
  22   8   1       45.24       18.32     18.51 o 
  24   8   1      661.67      676.84     39.24 o 
  26   8   1       36.72       45.01     22.17 o 
  28   8   1       15.68       17.70     32.18 o 
 -27   9   1       23.84       54.71     30.57 o 
 -25   9   1       27.66       33.64     13.22 o 
 -23   9   1      111.71      111.94     17.28 o 
 -21   9   1      189.46      220.22     17.38 o 
 -19   9   1      246.71      279.52     26.10 o 
 -17   9   1      542.32      626.29     33.00 o 
 -15   9   1      459.19      469.80     21.50 o 
 -13   9   1     1985.56     2056.18     45.94 o 
 -11   9   1     4394.00     4046.17     63.64 o 
  -9   9   1     1554.75     1484.40     48.08 o 
  -7   9   1      253.06      205.27     10.57 o 
  -5   9   1      345.53      294.05     11.62 o 
  -3   9   1     1446.02     1464.79     29.09 o 
  -1   9   1       10.39       -0.20      6.95 o 
   1   9   1      904.39      899.26     19.25 o 
   3   9   1      299.12      297.48     13.01 o 
   5   9   1      704.20      727.47     17.21 o 
   7   9   1     1008.32     1064.56     33.94 o 
   9   9   1     5640.90     5441.27     80.87 o 
  11   9   1      686.24      665.11     25.35 o 
  13   9   1      283.05      317.13     25.03 o 
  15   9   1      913.97      923.36     29.12 o 
  17   9   1      244.92      245.78     17.92 o 
  19   9   1        0.67       -1.36     10.72 o 
  21   9   1       43.02       38.60     15.17 o 
  23   9   1      156.87      133.14     15.89 o 
  25   9   1        9.29        1.61     27.36 o 
 -26  10   1       92.13      127.12     35.40 o 
 -24  10   1      185.51      204.36     38.62 o 
 -22  10   1      337.02      347.99     31.80 o 
 -20  10   1       99.92       98.47     34.60 o 
 -18  10   1       12.96       13.22     17.70 o 
 -16  10   1       33.07       14.48     19.31 o 
 -14  10   1       12.91       16.98     11.29 o 
 -12  10   1        6.72        4.59      9.03 o 
 -10  10   1      224.36      196.41     13.22 o 
  -8  10   1      287.04      275.59     12.26 o 
  -6  10   1       93.95       80.10      9.49 o 
  -4  10   1      426.46      419.96     16.59 o 
  -2  10   1       36.48       39.23      8.97 o 
   0  10   1      116.01      145.65     16.95 o 
   2  10   1      149.31      126.18     14.40 o 
   4  10   1      187.61      186.34     11.91 o 
   6  10   1      196.96      205.28     11.06 o 
   8  10   1       46.58       23.69      9.12 o 
  10  10   1       52.28       44.52     12.08 o 
  12  10   1      149.63      189.24     15.85 o 
  14  10   1      332.62      292.79     21.60 o 
  16  10   1        6.36       -1.49     15.81 o 
  18  10   1        1.04       -4.20     15.81 o 
  20  10   1       62.18       55.17     14.17 o 
  22  10   1      129.98      101.65     18.46 o 
  24  10   1       11.95        4.47     14.59 o 
 -23  11   1       52.28       69.19     32.18 o 
 -21  11   1        8.27       14.48     25.75 o 
 -19  11   1       21.99       26.33     18.54 o 
 -17  11   1       31.71       23.39     16.95 o 
 -15  11   1       42.65       44.05     13.77 o 
 -13  11   1      196.11      196.65     17.34 o 
 -11  11   1       54.61       47.26     12.29 o 
  -9  11   1      139.37      140.13     15.41 o 
  -7  11   1      840.79      851.99     28.34 o 
  -5  11   1       33.31       31.31      9.40 o 
  -3  11   1      132.12      151.70     12.37 o 
  -1  11   1        0.70        0.19      8.42 o 
   1  11   1      100.76      140.21     12.21 o 
   3  11   1      313.55      352.68     16.25 o 
   5  11   1      186.70      175.92     12.53 o 
   7  11   1       10.44        1.44     11.42 o 
   9  11   1       51.54       13.53     11.59 o 
  11  11   1      133.86      125.99     15.26 o 
  13  11   1        0.77      -12.63     12.63 o 
  15  11   1       28.90       15.19     12.94 o 
  17  11   1       11.29       10.94     16.62 o 
  19  11   1       14.86        8.05     25.75 o 
  21  11   1      190.09      230.11     40.23 o 
 -20  12   1       74.51       78.85     30.57 o 
 -18  12   1       78.46       65.97     28.96 o 
 -16  12   1        1.16      -11.60     16.47 o 
 -14  12   1      154.39      174.91     26.55 o 
 -12  12   1       30.06       49.88     25.75 o 
 -10  12   1        6.13       -8.40     15.33 o 
  -8  12   1        3.50      -11.01     11.01 o 
  -6  12   1        2.46       -8.80      8.80 o 
  -4  12   1      255.85      283.68     15.66 o 
  -2  12   1      512.09      470.17     19.90 o 
   0  12   1      470.13      439.74     19.10 o 
   2  12   1      268.23      243.32     15.08 o 
   4  12   1      472.88      479.42     19.18 o 
   6  12   1      506.16      535.93     30.66 o 
   8  12   1        8.71      -27.03     32.18 o 
  10  12   1        8.74       -4.89     15.33 o 
  12  12   1       37.84       28.45     17.39 o 
  14  12   1       13.37       -5.06     12.94 o 
  16  12   1       29.71       20.61     17.61 o 
  18  12   1      114.25      130.34     33.79 o 
 -17  13   1        0.14      -24.14     24.14 o 
 -15  13   1       17.25       -4.83     25.75 o 
 -13  13   1       22.34      -16.09     25.75 o 
 -11  13   1       66.88       47.04     20.92 o 
  -9  13   1        8.42       -5.94     32.18 o 
  -7  13   1       51.30       40.83     33.79 o 
  -5  13   1       55.35       57.48     11.55 o 
  -3  13   1        0.00       -9.60      9.60 o 
  -1  13   1        0.66       -9.23      9.23 o 
   1  13   1        2.37       -9.65      9.65 o 
   3  13   1      132.58      107.55     14.63 o 
   5  13   1       55.14       43.14     17.61 o 
   7  13   1       17.27       27.72     17.61 o 
   9  13   1      203.86      210.35     24.29 o 
  11  13   1      151.70      144.82     30.57 o 
  13  13   1       40.49       43.45     27.36 o 
  15  13   1        7.97      -22.53     22.53 o 
 -12  14   1       44.41       22.53     27.36 o 
 -10  14   1        1.81      -24.14     24.14 o 
  -8  14   1      221.26      263.90     37.01 o 
  -6  14   1      145.64      103.11     22.17 o 
  -4  14   1        6.18       -0.21     10.95 o 
  -2  14   1      100.52      101.74     13.99 o 
   0  14   1      130.47      117.12     14.57 o 
   2  14   1       61.16       69.70     15.05 o 
   4  14   1       23.05       16.90     18.21 o 
   6  14   1        2.53       -1.61     24.14 o 
   8  14   1       34.83       25.75     27.36 o 
  10  14   1       43.67       45.06     27.36 o 
 -36   0   2       18.57       -2.29     21.53 o 
 -34   0   2        1.35       -9.65     19.89 o 
 -32   0   2      171.13      162.91     28.16 o 
 -30   0   2       15.17       -1.92     11.79 o 
 -28   0   2      180.51      163.80     16.07 o 
 -26   0   2       22.34       24.24     11.00 o 
 -24   0   2     3498.80     3211.83     63.30 o 
 -22   0   2     6345.24     6181.40    105.65 o 
 -20   0   2     3635.34     3453.88     75.83 o 
 -18   0   2     3073.54     3209.53     69.64 o 
 -16   0   2      175.43      135.19     10.76 o 
 -14   0   2       31.09       38.97      6.18 o 
 -12   0   2     2797.72     2614.12     44.46 o 
 -10   0   2    36936.44    35473.40    453.31 o 
  -8   0   2    16524.66    14725.90    223.50 o 
  -6   0   2    20965.95    20343.58    283.62 o 
  -2   0   2   157226.72   155126.25   2232.10 o 
   2   0   2    89107.82    94129.92   1389.42 o 
   4   0   2    22584.13    22688.76    332.03 o 
   6   0   2    18542.19    17600.69    257.83 o 
   8   0   2       19.52       27.80      5.03 o 
  10   0   2     6040.10     5963.46    114.98 o 
  12   0   2     8580.58     9641.82    145.59 o 
  14   0   2       10.00        4.22      4.12 o 
  16   0   2     4662.47     4328.54     71.45 o 
  18   0   2     7339.74     7431.26    117.46 o 
  20   0   2    15377.10    14118.78    214.71 o 
  22   0   2      151.70      170.65     19.31 o 
  24   0   2     4980.52     4475.01    151.26 o 
  26   0   2      698.62      732.16     51.49 o 
  28   0   2      228.39      199.53     33.79 o 
  30   0   2       64.65       64.37     30.57 o 
  32   0   2      293.13      257.46     41.84 o 
 -35   1   2       13.13        7.90     14.80 o 
 -33   1   2      568.39      597.53     27.50 o 
 -31   1   2      356.82      416.37     19.42 o 
 -29   1   2        6.05        7.58      8.23 o 
 -27   1   2     1274.14     1123.25     23.16 o 
 -25   1   2       13.85        2.54      7.60 o 
 -23   1   2     3864.02     3778.46     64.53 o 
 -21   1   2       76.62      100.22      7.54 o 
 -19   1   2      142.82      132.64      7.24 o 
 -17   1   2        2.70        4.38      3.83 o 
 -15   1   2      316.85      350.32      9.10 o 
 -13   1   2      110.27      152.82      9.96 o 
 -11   1   2     1126.95      972.40     33.75 o 
  -9   1   2       89.32       89.03      5.36 o 
  -7   1   2      201.76      190.21      8.09 o 
  -5   1   2     8038.64     7394.82     73.21 o 
  -3   1   2     4531.32     4944.22     45.20 o 
  -1   1   2     7306.70     7728.33     69.67 o 
   1   1   2      431.23      395.50      6.79 o 
   3   1   2     3264.35     4272.14     69.82 o 
   5   1   2    11528.78    11923.75    135.75 o 
   7   1   2     2235.01     2320.16     51.25 o 
   9   1   2     1497.58     1698.70     20.82 o 
  11   1   2     6717.29     7241.83     86.53 o 
  13   1   2     1020.51      875.26     15.58 o 
  15   1   2     2382.25     2605.85     41.08 o 
  17   1   2      278.00      254.43      9.93 o 
  19   1   2      283.97      317.45     12.18 o 
  21   1   2      916.08      909.21     19.38 o 
  23   1   2       24.97       32.91      8.70 o 
  25   1   2       55.01       64.44     12.06 o 
  27   1   2       32.43       19.64     16.47 o 
  29   1   2       34.21       32.99     19.34 o 
  31   1   2       39.61       10.46     19.34 o 
  33   1   2       84.22      118.06     26.10 o 
 -34   2   2      736.44      740.51     30.17 o 
 -32   2   2      964.69     1036.62     28.64 o 
 -30   2   2      230.08      276.12     16.54 o 
 -28   2   2      306.19      314.22     12.90 o 
 -26   2   2      165.70      165.81     10.43 o 
 -24   2   2       58.91       57.58      8.74 o 
 -22   2   2     1692.94     1609.84     26.09 o 
 -20   2   2     2457.29     2278.93     31.87 o 
 -18   2   2      167.80      136.23      7.16 o 
 -16   2   2       24.48       41.89      4.80 o 
 -14   2   2     1988.32     2061.11     26.93 o 
 -12   2   2      764.72      884.34     15.49 o 
 -10   2   2      864.40      843.47     15.97 o 
  -8   2   2      768.92      736.75     17.82 o 
  -6   2   2    20091.99    19556.79    301.78 o 
  -4   2   2   158172.36   156706.91   1645.86 o 
  -2   2   2    10217.49     9643.57    154.00 o 
   0   2   2     9553.06    10378.91     99.96 o 
   2   2   2   110047.70   113862.59   1179.03 o 
   4   2   2      631.53      811.20     14.66 o 
   6   2   2     1591.54     1784.42     20.77 o 
   8   2   2       54.01      131.12      7.16 o 
  10   2   2      104.23       56.60      5.23 o 
  12   2   2     2772.48     2856.87     48.61 o 
  14   2   2      910.99     1092.80     20.91 o 
  16   2   2     2739.80     2535.13     40.83 o 
  18   2   2     2427.82     2345.17     41.11 o 
  20   2   2       63.60       42.21      8.01 o 
  22   2   2      176.94      150.76     11.56 o 
  24   2   2       53.77       48.07     10.06 o 
  26   2   2      543.29      515.53     20.39 o 
  28   2   2       19.81       21.46     16.95 o 
  30   2   2      216.60      207.58     38.62 o 
  32   2   2       21.52        6.44     28.96 o 
 -35   3   2       63.19       62.97     25.43 o 
 -33   3   2       38.66       55.86     17.54 o 
 -31   3   2      185.48      237.41     19.97 o 
 -29   3   2        0.14       -9.20      9.20 o 
 -27   3   2      113.17      120.22      9.87 o 
 -25   3   2     1321.81     1247.29     23.31 o 
 -23   3   2       52.51       29.56      9.51 o 
 -21   3   2      641.70      669.63     15.55 o 
 -19   3   2       59.54       88.24      6.63 o 
 -17   3   2     2586.95     2551.13     41.58 o 
 -15   3   2     7610.33     7891.92    108.23 o 
 -13   3   2      291.31      355.37     15.33 o 
 -11   3   2     2127.06     1593.39     22.73 o 
  -9   3   2      698.88      964.85     15.07 o 
  -7   3   2     9221.42     9793.41    114.60 o 
  -5   3   2    67397.10    68638.55    779.12 o 
  -3   3   2    11160.68    11576.69    134.28 o 
  -1   3   2     3045.68     3115.66     34.99 o 
   1   3   2     2523.40     2650.12     28.88 o 
   3   3   2        7.17       10.46      3.84 o 
   5   3   2     1103.36     1215.03     34.42 o 
   7   3   2      576.16      612.35     12.95 o 
   9   3   2     8199.91     8916.39     94.54 o 
  11   3   2     2993.70     3103.72     45.86 o 
  13   3   2     4651.87     4752.83     67.35 o 
  15   3   2     3484.69     3184.24     48.98 o 
  17   3   2      443.41      392.09     20.90 o 
  19   3   2      405.76      355.91     24.14 o 
  21   3   2      355.52      286.10     17.14 o 
  23   3   2       74.44       55.68     10.22 o 
  25   3   2      322.73      285.48     19.09 o 
  27   3   2      196.77      260.40     19.55 o 
  29   3   2      165.88      188.27     38.62 o 
  31   3   2       42.75        8.05     28.96 o 
 -34   4   2       99.57      109.94     17.71 o 
 -32   4   2        1.88        1.32     13.35 o 
 -30   4   2       66.84       69.39     15.85 o 
 -28   4   2      109.31      134.82     16.80 o 
 -26   4   2       77.45       41.44     14.51 o 
 -24   4   2        5.26       -2.46      5.23 o 
 -22   4   2      138.66      141.05     10.19 o 
 -20   4   2     1451.26     1349.95     27.92 o 
 -18   4   2      205.10      190.94     13.70 o 
 -16   4   2     1230.23     1126.52     22.75 o 
 -14   4   2      724.73      748.63     14.07 o 
 -12   4   2     4016.65     4021.82     78.95 o 
 -10   4   2     2981.32     3663.88     46.63 o 
  -8   4   2     4312.95     4486.04     63.06 o 
  -6   4   2     1567.49     1591.73     22.53 o 
  -4   4   2      312.06      310.07      7.96 o 
  -2   4   2     5832.60     6002.16     61.01 o 
   0   4   2     2319.48     2063.69     24.92 o 
   2   4   2     3886.11     3987.16     44.38 o 
   4   4   2      256.35      170.23      5.17 o 
   6   4   2      105.55      176.71      6.16 o 
   8   4   2     1889.37     1564.84     19.71 o 
  10   4   2       79.89      125.57      8.06 o 
  12   4   2      207.23      161.80      6.25 o 
  14   4   2      207.96      217.67     10.68 o 
  16   4   2       75.32       55.29      9.29 o 
  18   4   2       77.99       31.76     13.05 o 
  20   4   2        9.76      -10.46     12.07 o 
  22   4   2       22.48      -11.03     11.91 o 
  24   4   2      205.43      165.78     16.07 o 
  26   4   2       94.58       59.76     14.11 o 
  28   4   2        2.35       -9.19     12.74 o 
  30   4   2       36.91       41.84     32.18 o 
 -33   5   2      358.80      415.80     49.08 o 
 -31   5   2      320.21      356.78     22.30 o 
 -29   5   2        7.32       10.64     13.69 o 
 -27   5   2      514.72      551.63     26.42 o 
 -25   5   2      377.97      330.17     20.06 o 
 -23   5   2        5.84       -3.84      7.99 o 
 -21   5   2     3351.34     3191.27     61.15 o 
 -19   5   2     1048.54     1072.21     24.44 o 
 -17   5   2     5645.22     5171.56     87.72 o 
 -15   5   2     1333.44     1462.40     23.34 o 
 -13   5   2     2169.67     2287.80     32.43 o 
 -11   5   2    12371.67    12647.67    149.38 o 
  -9   5   2       40.87       58.74      5.89 o 
  -7   5   2     1242.57     1193.17     30.17 o 
  -5   5   2      854.24     1152.75     18.23 o 
  -3   5   2     2519.14     2774.60     33.27 o 
  -1   5   2      450.48      603.45     11.26 o 
   1   5   2     8644.39     8257.70     97.61 o 
   3   5   2     1733.95     1821.75     23.23 o 
   5   5   2      377.76      453.79      9.63 o 
   7   5   2     1791.98     1742.65     28.25 o 
   9   5   2      214.91      220.21     12.54 o 
  11   5   2      179.96      147.98      6.04 o 
  13   5   2      812.66      960.89     20.90 o 
  15   5   2     7457.86     6847.99    127.56 o 
  17   5   2       62.62       69.60     49.88 o 
  19   5   2      519.81      587.15     30.66 o 
  21   5   2       63.05       40.23     15.93 o 
  23   5   2     1230.62     1302.27     47.75 o 
  25   5   2       21.59       37.27     17.61 o 
  27   5   2      542.43      612.09     28.32 o 
  29   5   2      153.82      162.23     19.62 o 
  31   5   2        2.61        3.22     30.57 o 
 -32   6   2      128.84      103.94     27.72 o 
 -30   6   2        0.94      -11.21     12.94 o 
 -28   6   2       36.89       62.76     15.62 o 
 -26   6   2       36.67       15.93     13.01 o 
 -24   6   2      888.47      764.61     36.36 o 
 -22   6   2      383.26      369.30     19.64 o 
 -20   6   2      206.92      263.67     12.37 o 
 -18   6   2       14.71        2.49      6.06 o 
 -16   6   2      699.18      708.71     18.48 o 
 -14   6   2      627.13      559.54     17.52 o 
 -12   6   2      166.46      216.56     10.91 o 
 -10   6   2      478.91      517.95     14.31 o 
  -8   6   2     1526.79     1605.03     27.83 o 
  -6   6   2     4624.08     5103.58     63.85 o 
  -4   6   2    11095.80    12526.89    134.41 o 
  -2   6   2     2008.60     2014.00     26.04 o 
   0   6   2     3310.28     3511.14     38.20 o 
   2   6   2        0.32        0.08      3.62 o 
   4   6   2     3037.42     3389.51     58.39 o 
   6   6   2     1648.60     1469.12     20.33 o 
   8   6   2        0.10        4.69      4.25 o 
  10   6   2       57.30       63.40      6.48 o 
  12   6   2      869.39      731.39     17.44 o 
  14   6   2      351.28      344.31     16.37 o 
  16   6   2      885.86      835.48     35.19 o 
  18   6   2     1340.29     1245.62     44.33 o 
  20   6   2       27.06       21.76     19.31 o 
  22   6   2      315.73      310.22     27.36 o 
  24   6   2       88.78       69.19     19.34 o 
  26   6   2       22.03       45.84     37.81 o 
  28   6   2        8.20        3.73     14.81 o 
  30   6   2       31.20       12.87     32.18 o 
 -31   7   2        0.79      -21.65     21.65 o 
 -29   7   2        6.01        4.36     14.41 o 
 -27   7   2      101.42       80.51     16.10 o 
 -25   7   2       76.95       78.85     20.48 o 
 -23   7   2       70.05       26.61     21.72 o 
 -21   7   2     2028.13     1983.85     43.78 o 
 -19   7   2      656.25      624.28     18.48 o 
 -17   7   2      456.69      474.08     16.57 o 
 -15   7   2      289.58      258.20     16.29 o 
 -13   7   2      212.70      229.38     23.72 o 
 -11   7   2       11.96       26.68     12.68 o 
  -9   7   2     1134.98     1349.94     24.86 o 
  -7   7   2     1598.69     1615.28     24.86 o 
  -5   7   2     2613.42     2404.83     31.16 o 
  -3   7   2        3.23        0.17      3.59 o 
  -1   7   2      658.49      744.90     12.30 o 
   1   7   2     7487.41     7558.44     91.90 o 
   3   7   2      104.16       93.36     11.75 o 
   5   7   2       13.47       18.79      4.19 o 
   7   7   2      169.56      150.51      7.79 o 
   9   7   2    10648.42    10139.49    136.59 o 
  11   7   2       77.79       68.46      8.30 o 
  13   7   2     1791.16     1931.13     41.67 o 
  15   7   2        3.88       -6.22      7.50 o 
  17   7   2     1434.91     1439.54     35.45 o 
  19   7   2      606.82      586.36     37.81 o 
  21   7   2      388.73      341.14     28.45 o 
  23   7   2        5.21       -9.27     16.47 o 
  25   7   2       19.92       17.45     18.10 o 
  27   7   2      111.70      100.70     23.89 o 
  29   7   2      310.30      305.74     46.66 o 
 -30   8   2       12.04       -6.44     28.96 o 
 -28   8   2      211.07      241.37     40.23 o 
 -26   8   2      160.77      165.93     43.45 o 
 -24   8   2       19.23       17.82     11.19 o 
 -22   8   2      497.65      609.37     24.78 o 
 -20   8   2      442.54      408.96     20.49 o 
 -18   8   2      226.25      250.80     17.74 o 
 -16   8   2       11.96       13.43     17.20 o 
 -14   8   2     1244.93     1177.68     46.32 o 
 -12   8   2     1096.20     1054.82     29.35 o 
 -10   8   2      393.13      412.81     14.63 o 
  -8   8   2      560.07      567.21     14.58 o 
  -6   8   2       52.77       62.21      6.79 o 
  -4   8   2      319.11      342.47     10.16 o 
  -2   8   2     1443.70     1357.16     19.21 o 
   0   8   2     3307.09     3286.25     45.31 o 
   2   8   2       21.59       31.75      5.92 o 
   4   8   2      289.86      261.91     11.15 o 
   6   8   2       51.40       46.93      5.78 o 
   8   8   2        4.61       26.88      6.77 o 
  10   8   2      348.20      421.81     14.43 o 
  12   8   2       13.93       14.94      9.37 o 
  14   8   2       68.33       82.42     11.51 o 
  16   8   2      158.07      151.71     13.54 o 
  18   8   2     1278.34     1301.35     34.72 o 
  20   8   2      113.42      139.05     14.10 o 
  22   8   2      685.21      767.28     39.82 o 
  24   8   2       41.70       23.80     18.75 o 
  26   8   2        0.89      -24.14     24.14 o 
 -29   9   2        0.56       11.26     28.96 o 
 -27   9   2      118.10      154.48     37.01 o 
 -25   9   2      165.46      179.86     26.10 o 
 -23   9   2       77.85       51.49     20.48 o 
 -21   9   2      252.45      239.42     25.58 o 
 -19   9   2       28.88       13.47     15.33 o 
 -17   9   2        3.14      -11.99     11.99 o 
 -15   9   2      758.44      733.87     25.91 o 
 -13   9   2      693.12      711.58     25.62 o 
 -11   9   2      317.11      299.62     18.16 o 
  -9   9   2        4.62       -1.98      5.33 o 
  -7   9   2       74.22       64.85      7.77 o 
  -5   9   2        1.76       -5.53      5.53 o 
  -3   9   2      423.51      388.22     19.16 o 
  -1   9   2     1584.08     1532.63     30.10 o 
   1   9   2       67.65       51.06      8.41 o 
   3   9   2     1185.23     1266.63     23.80 o 
   5   9   2      171.30      202.34     10.42 o 
   7   9   2        8.28       21.10     20.21 o 
   9   9   2     2203.41     2174.28     47.53 o 
  11   9   2     1371.69     1359.15     37.63 o 
  13   9   2      624.40      588.16     24.08 o 
  15   9   2       14.07       -4.56      8.82 o 
  17   9   2       27.45       24.40     10.88 o 
  19   9   2        1.45      -10.23     10.30 o 
  21   9   2       37.56       35.11     13.06 o 
  23   9   2      162.20      137.30     16.19 o 
  25   9   2        7.01       20.92     30.57 o 
 -26  10   2       48.38       25.75     28.96 o 
 -24  10   2      375.07      450.56     49.88 o 
 -22  10   2      364.14      429.36     33.55 o 
 -20  10   2      184.13      212.73     25.58 o 
 -18  10   2       22.44       -6.38     15.33 o 
 -16  10   2      121.10      136.40     19.89 o 
 -14  10   2      264.98      262.47     18.16 o 
 -12  10   2      138.37      167.35     12.99 o 
 -10  10   2        1.52       -7.89      8.06 o 
  -8  10   2        0.26       -8.13      8.13 o 
  -6  10   2       93.83      102.62     10.30 o 
  -4  10   2       24.31       15.38      8.23 o 
  -2  10   2     1136.19     1126.54     26.49 o 
   0  10   2       77.23       37.14     10.68 o 
   2  10   2      874.42      907.17     22.84 o 
   4  10   2      619.84      620.86     17.18 o 
   6  10   2      607.82      649.57     20.71 o 
   8  10   2       25.16       17.18     10.81 o 
  10  10   2      112.75      108.39     14.11 o 
  12  10   2        0.10       -9.65     10.22 o 
  14  10   2      121.59      159.50     21.03 o 
  16  10   2      178.47      170.25     15.80 o 
  18  10   2      727.81      795.84     30.31 o 
  20  10   2      315.10      357.84     23.39 o 
  22  10   2       30.91       34.01     25.75 o 
  24  10   2       75.58       63.71     17.54 o 
 -23  11   2       77.59       56.32     32.18 o 
 -21  11   2       19.05       -3.22     24.14 o 
 -19  11   2       37.86       72.68     20.39 o 
 -17  11   2        1.86        1.90     12.06 o 
 -15  11   2      414.26      479.59     30.74 o 
 -13  11   2      379.52      361.98     18.59 o 
 -11  11   2      323.65      292.12     18.86 o 
  -9  11   2      116.89      111.88     14.48 o 
  -7  11   2      441.98      428.50     17.65 o 
  -5  11   2      578.97      551.73     19.77 o 
  -3  11   2      382.89      393.27     17.67 o 
  -1  11   2       14.36        5.20      9.03 o 
   1  11   2      190.81      225.37     24.85 o 
   3  11   2      146.18      151.31     12.37 o 
   5  11   2        3.16       -5.47      9.69 o 
   7  11   2      543.77      488.05     57.16 o 
   9  11   2       93.79       89.34     14.48 o 
  11  11   2      164.02      150.60     16.52 o 
  13  11   2       40.16       15.07     12.36 o 
  15  11   2       74.37       70.47     19.89 o 
  17  11   2        1.34       -0.93     20.92 o 
  19  11   2      174.17      196.31     37.01 o 
  21  11   2      407.95      548.72     53.10 o 
 -20  12   2        0.14      -14.48     24.14 o 
 -18  12   2        2.61       -4.44     16.47 o 
 -16  12   2       99.27       71.57     19.24 o 
 -14  12   2        2.84       -0.80     15.93 o 
 -12  12   2       15.24       22.64     16.95 o 
 -10  12   2      117.82      122.74     16.35 o 
  -8  12   2      128.84      126.31     15.74 o 
  -6  12   2      169.80      165.43     13.40 o 
  -4  12   2      954.73      891.75     25.23 o 
  -2  12   2      244.78      237.94     15.22 o 
   0  12   2     1078.80     1103.51     28.11 o 
   2  12   2     1123.87     1150.49     28.47 o 
   4  12   2        2.20       -2.41     10.64 o 
   6  12   2       70.58       35.35     16.24 o 
   8  12   2       70.15       54.48     32.18 o 
  10  12   2        5.09        7.38     19.31 o 
  12  12   2       13.08       17.57     16.72 o 
  14  12   2        2.14      -14.79     14.79 o 
  16  12   2       61.02       59.54     27.36 o 
  18  12   2      106.53      146.43     35.40 o 
 -17  13   2       60.52       41.84     28.96 o 
 -15  13   2        6.42      -17.70     24.14 o 
 -13  13   2      153.51      175.34     23.81 o 
 -11  13   2      278.17      309.00     58.73 o 
  -9  13   2        6.98       13.68     17.07 o 
  -7  13   2       68.32       64.72     15.16 o 
  -5  13   2        3.13       -3.50     10.20 o 
  -3  13   2        1.62       -0.52     10.41 o 
  -1  13   2        0.32       -2.20      9.79 o 
   1  13   2        0.89       -8.13     11.43 o 
   3  13   2       90.75       93.62     14.63 o 
   5  13   2        0.37        4.02     15.93 o 
   7  13   2      787.89      863.57     39.63 o 
   9  13   2      557.21      635.15     41.03 o 
  11  13   2        3.72      -22.53     22.53 o 
  13  13   2      190.15      231.72     33.79 o 
  15  13   2       40.62       78.85     28.96 o 
 -12  14   2       72.05       78.85     32.18 o 
 -10  14   2       57.86       30.57     28.96 o 
  -8  14   2      241.15      240.47     26.58 o 
  -6  14   2       36.66       40.76     14.81 o 
  -4  14   2       50.94       32.96     12.41 o 
  -2  14   2        0.01      -11.74     11.74 o 
   0  14   2        0.12      -11.74     11.74 o 
   2  14   2        0.73       -5.32     12.79 o 
   4  14   2       76.71       78.85     27.36 o 
   6  14   2       55.82       48.27     27.36 o 
   8  14   2       66.84       83.68     30.57 o 
  10  14   2        6.76      -24.14     24.14 o 
 -35   1   3      115.29      112.08     17.99 o 
 -33   1   3      411.32      487.71     21.58 o 
 -31   1   3      421.83      465.91     17.24 o 
 -29   1   3      189.00      175.50     11.70 o 
 -27   1   3      355.51      357.36     14.38 o 
 -25   1   3     4174.67     3988.64     53.40 o 
 -23   1   3     1967.47     1803.44     39.10 o 
 -21   1   3      341.25      307.37     10.61 o 
 -19   1   3      123.25      115.23      6.36 o 
 -17   1   3      143.11      108.72      5.83 o 
 -15   1   3     2571.85     2635.87     31.20 o 
 -13   1   3     8676.21     8591.21     87.90 o 
 -11   1   3     9663.73     9382.03     94.56 o 
  -9   1   3     2511.78     2366.56     31.26 o 
  -7   1   3      536.35      788.99     11.44 o 
  -5   1   3    40588.96    36425.16    411.66 o 
  -3   1   3    25505.93    28334.14    224.28 o 
  -1   1   3    14149.58    15274.82    129.03 o 
   1   1   3     9822.09    10638.80    106.84 o 
   3   1   3      929.09      918.38     18.08 o 
   5   1   3    34136.75    34705.82    396.16 o 
   7   1   3    19828.49    20493.23    212.29 o 
   9   1   3     1052.79      993.39     20.95 o 
  11   1   3     6813.44     6804.84     81.85 o 
  13   1   3      134.58       95.92      7.50 o 
  15   1   3     1670.47     1698.93     25.91 o 
  17   1   3       29.48       54.86      6.23 o 
  19   1   3      210.59      198.05     12.56 o 
  21   1   3       22.56       20.33      7.74 o 
  23   1   3        1.14       -7.59     15.44 o 
  25   1   3      654.21      593.07     32.94 o 
  27   1   3      596.95      621.04     34.69 o 
  29   1   3      334.43      400.58     33.00 o 
  31   1   3       43.87       63.52     21.53 o 
 -36   2   3       82.74       71.55     25.43 o 
 -34   2   3       54.86       63.99     14.03 o 
 -32   2   3       26.02        4.62     11.32 o 
 -30   2   3       87.30       87.54     10.64 o 
 -28   2   3       12.32       -6.76      7.30 o 
 -26   2   3      460.01      505.80     14.77 o 
 -24   2   3     1030.15      871.28     18.10 o 
 -22   2   3     1654.02     1551.03     23.92 o 
 -20   2   3      585.84      498.84     12.66 o 
 -18   2   3      104.59      144.88      7.26 o 
 -16   2   3     4981.73     5107.29     59.59 o 
 -14   2   3       97.09      238.58     10.01 o 
 -12   2   3    27133.26    25948.08    272.93 o 
 -10   2   3     4325.71     4116.00     47.13 o 
  -8   2   3      853.83      975.22     34.18 o 
  -6   2   3    31601.01    29508.66    340.94 o 
  -4   2   3    35381.82    33935.20    387.01 o 
  -2   2   3    40160.85    42254.79    475.76 o 
   0   2   3     2470.43     2459.41     40.58 o 
   2   2   3     1836.11     1634.70     24.77 o 
   4   2   3      175.18      272.47     16.49 o 
   6   2   3    12897.41    14958.79    228.24 o 
   8   2   3     9049.84     9059.94    106.05 o 
  10   2   3     8197.63     8028.78    104.70 o 
  12   2   3     2759.96     2752.09     47.45 o 
  14   2   3        2.84       21.46      4.76 o 
  16   2   3      653.67      692.43     18.58 o 
  18   2   3     3553.67     3509.87     54.52 o 
  20   2   3      739.28      645.30     19.47 o 
  22   2   3      681.67      704.51     21.21 o 
  24   2   3     1637.58     1606.44     34.26 o 
  26   2   3       58.10       13.77     15.33 o 
  28   2   3      467.26      479.52     49.88 o 
  30   2   3      136.80      135.17     37.01 o 
 -35   3   3        7.54       -4.53     15.74 o 
 -33   3   3       31.80       18.06     16.20 o 
 -31   3   3      412.48      443.31     21.00 o 
 -29   3   3        1.30       -7.56      7.56 o 
 -27   3   3        9.27        5.55      7.02 o 
 -25   3   3      283.10      304.98     12.05 o 
 -23   3   3     1543.58     1547.21     36.94 o 
 -21   3   3       48.68       64.60      7.15 o 
 -19   3   3      800.27      861.71     18.38 o 
 -17   3   3     2416.73     2307.18     35.69 o 
 -15   3   3     5113.90     5584.00     70.02 o 
 -13   3   3     5808.23     5676.66    105.11 o 
 -11   3   3     5394.39     5884.78     81.76 o 
  -9   3   3     2783.79     2699.45     36.14 o 
  -7   3   3      490.61      434.98     13.04 o 
  -5   3   3    31630.94    32077.47    336.79 o 
  -3   3   3    14300.77    14192.81    149.36 o 
  -1   3   3      121.96      132.36      4.52 o 
   1   3   3    26225.86    28096.52    316.51 o 
   3   3   3      429.86      454.59      7.06 o 
   5   3   3     2757.02     3247.88     46.30 o 
   7   3   3       14.30        2.15      2.31 o 
   9   3   3     2435.70     2532.91     32.83 o 
  11   3   3     1699.63     1680.34     50.17 o 
  13   3   3     2292.07     2222.59     55.28 o 
  15   3   3      108.59      110.07      7.74 o 
  17   3   3       61.70       40.23      9.16 o 
  19   3   3      411.13      385.21     24.29 o 
  21   3   3        0.11       -3.38      9.20 o 
  23   3   3      825.29      825.69     24.10 o 
  25   3   3      231.02      334.71     20.25 o 
  27   3   3     1414.51     1403.17     77.24 o 
  29   3   3      126.43      123.90     35.40 o 
  31   3   3      111.12      114.25     37.01 o 
 -34   4   3      508.45      585.94     30.98 o 
 -32   4   3      364.25      413.31     22.98 o 
 -30   4   3      770.96      824.88     28.32 o 
 -28   4   3      919.25      921.36     28.34 o 
 -26   4   3        6.01       -7.14      7.14 o 
 -24   4   3      462.80      476.79     15.98 o 
 -22   4   3     1723.77     1712.81     29.89 o 
 -20   4   3        2.65       -5.07      5.82 o 
 -18   4   3     2548.72     2635.69     43.46 o 
 -16   4   3      490.68      568.09     12.34 o 
 -14   4   3     2697.39     2437.61     33.97 o 
 -12   4   3     7479.20     8837.02    105.68 o 
 -10   4   3    10953.15    11071.41    146.94 o 
  -8   4   3     7558.46     8190.62     89.88 o 
  -6   4   3     1115.08     1340.73     18.83 o 
  -4   4   3     6259.27     6059.67     67.21 o 
  -2   4   3      573.30      577.81      9.18 o 
   0   4   3     4622.53     5366.39     58.80 o 
   2   4   3     1654.17     1518.78     18.83 o 
   4   4   3    29801.88    31729.63    325.40 o 
   6   4   3     3958.00     4186.87     50.90 o 
   8   4   3     2961.72     3104.20     35.66 o 
  10   4   3      164.46      189.54      5.37 o 
  12   4   3     6612.10     6391.15     78.03 o 
  14   4   3      833.26      788.73     17.68 o 
  16   4   3     2308.06     2177.18     45.84 o 
  18   4   3      557.19      467.15     27.02 o 
  20   4   3      129.64      112.27     35.40 o 
  22   4   3     1048.46     1061.50     41.43 o 
  24   4   3      636.04      595.83     33.44 o 
  26   4   3        7.83        1.62     12.48 o 
  28   4   3        0.27        8.05     27.36 o 
  30   4   3      161.61      133.56     38.62 o 
 -33   5   3        2.25       -1.97     13.91 o 
 -31   5   3       28.78       13.19     13.26 o 
 -29   5   3       68.36       78.39     14.71 o 
 -27   5   3      144.35      151.08     20.14 o 
 -25   5   3        3.55      -10.84     10.84 o 
 -23   5   3     1483.32     1201.99     27.82 o 
 -21   5   3     1115.51     1105.80     28.01 o 
 -19   5   3      393.88      384.16     12.28 o 
 -17   5   3       31.92       13.13      5.17 o 
 -15   5   3      475.73      540.58     12.65 o 
 -13   5   3       72.36       53.22      8.54 o 
 -11   5   3      781.54      832.30     20.67 o 
  -9   5   3     2112.02     2322.57     32.07 o 
  -7   5   3      180.31      171.96      6.99 o 
  -5   5   3     4212.16     4179.67     48.57 o 
  -3   5   3      564.92      771.61     12.02 o 
  -1   5   3     2780.30     2896.53     34.77 o 
   1   5   3     1362.50     1413.60     19.26 o 
   3   5   3       84.98       94.39      4.62 o 
   5   5   3      251.33      205.56     10.82 o 
   7   5   3      421.79      430.25     11.65 o 
   9   5   3     2021.59     2268.09     35.36 o 
  11   5   3     1769.97     1743.03     42.04 o 
  13   5   3      905.19      952.00     24.42 o 
  15   5   3        2.06      -12.07     12.07 o 
  17   5   3      131.75      139.30     18.10 o 
  19   5   3     1734.20     1753.83     54.47 o 
  21   5   3      200.91      288.23     34.60 o 
  23   5   3      125.48      155.67     24.94 o 
  25   5   3      559.20      598.50     55.52 o 
  27   5   3       11.03      -12.04     12.92 o 
  29   5   3       89.19      106.20     35.40 o 
 -32   6   3       60.45       66.71     24.72 o 
 -30   6   3       95.63       85.83     15.31 o 
 -28   6   3       70.74       72.95     14.57 o 
 -26   6   3      257.02      221.74     19.09 o 
 -24   6   3       90.58       97.45     12.01 o 
 -22   6   3      337.29      350.62     32.58 o 
 -20   6   3        0.08       -6.48      6.48 o 
 -18   6   3        6.09       -3.37      6.56 o 
 -16   6   3     3350.31     3243.84     50.96 o 
 -14   6   3     1575.31     1472.89     31.12 o 
 -12   6   3       12.53        6.56      5.77 o 
 -10   6   3       37.25       58.49      6.65 o 
  -8   6   3     1359.91     1413.39     22.60 o 
  -6   6   3      888.38      976.90     20.99 o 
  -4   6   3      725.41      792.67     12.90 o 
  -2   6   3       52.70      126.98      5.50 o 
   0   6   3       62.62       48.69      4.62 o 
   2   6   3     3762.25     3450.75     40.95 o 
   4   6   3    11861.54    11653.57    124.52 o 
   6   6   3      564.70      394.32     12.56 o 
   8   6   3       73.98       60.81      5.85 o 
  10   6   3      142.05      134.15      8.07 o 
  12   6   3      406.02      457.72     17.35 o 
  14   6   3      299.76      301.94     20.72 o 
  16   6   3      455.76      425.30     18.06 o 
  18   6   3     1735.47     1815.01     55.61 o 
  20   6   3      141.73      113.06     19.24 o 
  22   6   3     1098.25     1206.75     47.63 o 
  24   6   3      481.94      509.15     34.08 o 
  26   6   3      221.71      283.03     29.00 o 
  28   6   3      141.46      165.16     20.62 o 
 -31   7   3      265.11      324.87     34.78 o 
 -29   7   3       40.18       32.95     13.98 o 
 -27   7   3      166.04      183.71     17.55 o 
 -25   7   3      128.08      102.38     16.29 o 
 -23   7   3       25.97       34.60     10.14 o 
 -21   7   3       36.56       26.77      8.61 o 
 -19   7   3       55.41       74.27     12.23 o 
 -17   7   3      345.76      239.79     15.74 o 
 -15   7   3      538.62      545.72     21.50 o 
 -13   7   3     3139.03     3132.54     59.35 o 
 -11   7   3     1745.26     1706.86     36.80 o 
  -9   7   3     1270.84     1345.44     22.35 o 
  -7   7   3     1324.40     1577.65     24.95 o 
  -5   7   3     1048.33     1043.75     16.01 o 
  -3   7   3      265.15      230.53      7.72 o 
  -1   7   3      141.51      115.24      5.94 o 
   1   7   3     1305.80     1348.03     22.68 o 
   3   7   3      613.74      624.67     12.91 o 
   5   7   3      385.08      323.11      9.62 o 
   7   7   3     2031.40     2179.64     32.22 o 
   9   7   3     1341.41     1268.72     48.99 o 
  11   7   3       43.28       25.66      8.53 o 
  13   7   3      427.88      383.04     18.33 o 
  15   7   3        3.42       -1.04      8.53 o 
  17   7   3        4.13        0.74      8.82 o 
  19   7   3      116.97      106.53     19.89 o 
  21   7   3      450.83      472.38     33.55 o 
  23   7   3       15.87        5.63     17.07 o 
  25   7   3      118.12      132.13     23.89 o 
  27   7   3      521.85      583.25     39.24 o 
 -30   8   3      153.24      176.83     30.16 o 
 -28   8   3      152.80      161.62     18.06 o 
 -26   8   3       69.68       60.26     15.38 o 
 -24   8   3       16.54       14.59     16.95 o 
 -22   8   3       33.01       17.82     20.92 o 
 -20   8   3        0.55      -10.13     10.13 o 
 -18   8   3       46.07       55.23     12.01 o 
 -16   8   3      173.32      156.31     14.48 o 
 -14   8   3       56.17       56.80     13.39 o 
 -12   8   3      212.26      182.26     18.10 o 
 -10   8   3      149.20      144.29      9.74 o 
  -8   8   3     1336.54     1261.46     22.72 o 
  -6   8   3      348.16      386.16     10.38 o 
  -4   8   3       59.70       82.29      6.58 o 
  -2   8   3      932.77      919.51     19.07 o 
   0   8   3        0.19       -0.03      5.09 o 
   2   8   3      155.33      187.44      9.25 o 
   4   8   3     2747.30     2571.30     37.50 o 
   6   8   3      174.23      207.60      8.89 o 
   8   8   3      958.53      983.92     20.50 o 
  10   8   3      936.19      865.65     22.25 o 
  12   8   3      321.19      327.19     17.92 o 
  14   8   3        8.58       -8.00      8.00 o 
  16   8   3      203.52      154.50     14.02 o 
  18   8   3       61.91       69.80     12.21 o 
  20   8   3      222.99      221.25     17.95 o 
  22   8   3       26.37       19.94     18.75 o 
  24   8   3       43.62       28.18     19.69 o 
  26   8   3       55.11       90.11     35.40 o 
 -29   9   3       55.58       60.04     32.99 o 
 -27   9   3        1.05      -11.67     19.64 o 
 -25   9   3      108.81      114.70     21.72 o 
 -23   9   3      224.68      216.92     26.10 o 
 -21   9   3      157.68      153.65     23.33 o 
 -19   9   3      776.76      881.30     30.03 o 
 -17   9   3      573.01      535.02     23.31 o 
 -15   9   3      879.91      882.74     28.36 o 
 -13   9   3      389.13      435.50     27.44 o 
 -11   9   3      718.75      645.22     22.87 o 
  -9   9   3      193.50      188.81     10.35 o 
  -7   9   3      214.74      221.17     10.19 o 
  -5   9   3       63.65       42.55      8.80 o 
  -3   9   3      141.87      137.66     10.60 o 
  -1   9   3     1858.92     1808.99     30.05 o 
   1   9   3      685.64      665.81     16.79 o 
   3   9   3      177.37      173.51      9.70 o 
   5   9   3     1498.69     1371.90     32.90 o 
   7   9   3     7673.41     7597.62    126.45 o 
   9   9   3     1331.90     1394.54     33.38 o 
  11   9   3      192.71      213.76     12.76 o 
  13   9   3        0.26       -9.16      9.16 o 
  15   9   3      260.35      270.82     18.44 o 
  17   9   3      133.81      160.60     15.40 o 
  19   9   3      413.55      397.75     26.62 o 
  21   9   3      533.52      517.14     25.38 o 
  23   9   3        0.01        8.05     25.75 o 
  25   9   3      254.25      315.39     46.66 o 
 -26  10   3        1.92       -6.31     21.65 o 
 -24  10   3      279.67      353.03     45.86 o 
 -22  10   3       17.34       25.63     15.85 o 
 -20  10   3       22.52       30.42     17.61 o 
 -18  10   3        3.32        7.43     14.66 o 
 -16  10   3      225.30      241.14     18.28 o 
 -14  10   3      525.04      516.99     23.35 o 
 -12  10   3      553.19      485.11     17.18 o 
 -10  10   3      119.12      112.56      9.73 o 
  -8  10   3       26.16       21.19      8.10 o 
  -6  10   3       16.38       12.42      8.30 o 
  -4  10   3      169.43      184.49     12.51 o 
  -2  10   3     1933.42     1967.94     37.17 o 
   0  10   3      634.61      639.24     19.88 o 
   2  10   3        0.03       -2.72      6.55 o 
   4  10   3      911.55      864.88     22.28 o 
   6  10   3      106.48      134.10     13.87 o 
   8  10   3       16.61        3.59     10.50 o 
  10  10   3        1.27       -8.05     10.22 o 
  12  10   3      286.65      304.97     19.17 o 
  14  10   3      157.80      182.44     19.11 o 
  16  10   3       25.86       32.86     12.48 o 
  18  10   3      171.23      184.18     17.72 o 
  20  10   3       13.75       -1.11     13.65 o 
  22  10   3       29.17        6.32     14.86 o 
 -25  11   3       78.89      112.11     27.44 o 
 -23  11   3      351.60      519.79     39.42 o 
 -21  11   3       64.93       78.57     22.81 o 
 -19  11   3       44.26       55.31     16.07 o 
 -17  11   3       20.65        2.87     11.17 o 
 -15  11   3      178.28      184.58     13.62 o 
 -13  11   3      136.16      160.50     16.35 o 
 -11  11   3      263.75      252.09     18.45 o 
  -9  11   3       57.80       49.49     15.33 o 
  -7  11   3      978.32     1057.56     26.14 o 
  -5  11   3      286.35      279.60     15.38 o 
  -3  11   3       19.25       13.32      9.03 o 
  -1  11   3      380.98      363.92     17.25 o 
   1  11   3       30.57       16.85      9.39 o 
   3  11   3       58.51       64.24     11.59 o 
   5  11   3       37.40       27.24     24.94 o 
   7  11   3      353.67      379.57     21.50 o 
   9  11   3      736.97      790.67     29.61 o 
  11  11   3       44.29       34.86     13.01 o 
  13  11   3      141.23      149.77     17.05 o 
  15  11   3        1.73       -1.18     16.95 o 
  17  11   3        0.31      -12.87     22.53 o 
  19  11   3       14.11        5.23     16.90 o 
  21  11   3       22.79        1.61     19.31 o 
 -22  12   3       74.78       51.38     23.57 o 
 -20  12   3       42.36       31.18     20.84 o 
 -18  12   3       49.03       30.57     24.14 o 
 -16  12   3       42.39       27.41     18.10 o 
 -14  12   3        1.30      -15.33     15.33 o 
 -12  12   3        8.60       -4.21     12.06 o 
 -10  12   3       31.41       22.41     14.76 o 
  -8  12   3      213.42      224.49     15.16 o 
  -6  12   3       26.71       15.09      9.79 o 
  -4  12   3        6.31       -2.38      9.28 o 
  -2  12   3      539.90      555.78     21.11 o 
   0  12   3       99.68      103.32     13.01 o 
   2  12   3      644.89      694.51     27.16 o 
   4  12   3        3.78        0.00     14.19 o 
   6  12   3      158.85      179.93     21.53 o 
   8  12   3       25.26       20.92     22.53 o 
  10  12   3       40.70       28.00     26.55 o 
  12  12   3       70.52       71.89     15.98 o 
  14  12   3        0.33      -15.33     15.33 o 
  16  12   3      198.94      226.89     37.01 o 
 -17  13   3        0.27        3.22     25.75 o 
 -15  13   3        0.93      -20.92     24.14 o 
 -13  13   3        0.84      -13.08     35.40 o 
 -11  13   3      129.37      117.35     21.53 o 
  -9  13   3       22.16       11.78     13.47 o 
  -7  13   3       19.32        2.24     10.45 o 
  -5  13   3       32.36       17.61     10.75 o 
  -3  13   3       33.45       11.42     10.75 o 
  -1  13   3        0.09      -13.34     13.34 o 
   1  13   3      246.45      233.13     17.67 o 
   3  13   3        4.28      -12.07     14.79 o 
   5  13   3       88.38       64.65     19.24 o 
   7  13   3        0.87      -12.48     16.47 o 
   9  13   3       16.05        0.00     24.14 o 
  11  13   3       18.59       -3.22     24.14 o 
  13  13   3       71.14       53.10     27.36 o 
 -12  14   3        3.82        0.00     27.36 o 
 -10  14   3       88.17       56.32     28.96 o 
  -8  14   3      119.22      104.63     17.95 o 
  -6  14   3       31.39        7.79     11.70 o 
  -4  14   3      274.91      289.23     20.65 o 
  -2  14   3      128.10      127.42     16.79 o 
   0  14   3        0.30      -12.67     12.67 o 
   2  14   3        3.34      -22.53     22.53 o 
   4  14   3       52.80       74.02     27.36 o 
   6  14   3      314.81      286.43     35.40 o 
   8  14   3       11.95      -16.09     25.75 o 
 -36   0   4      377.05      428.42     36.36 o 
 -34   0   4      133.86       93.75     18.31 o 
 -32   0   4      311.46      296.40     24.20 o 
 -30   0   4       32.23       24.01     12.79 o 
 -28   0   4      504.09      516.24     23.44 o 
 -26   0   4     1350.51     1245.14     40.66 o 
 -24   0   4       29.98       11.41     10.64 o 
 -22   0   4     1444.76     1490.51     35.20 o 
 -20   0   4     1851.04     1756.56     39.21 o 
 -18   0   4      147.81      113.00      9.20 o 
 -16   0   4     1977.51     1860.01     43.96 o 
 -14   0   4     2165.13     2234.75     41.27 o 
 -12   0   4    27245.96    26037.87    393.31 o 
 -10   0   4     2847.57     3166.97     96.55 o 
  -8   0   4    20594.55    19811.38    360.62 o 
  -6   0   4    10679.07    10375.51    154.72 o 
  -4   0   4    34682.64    34482.49    700.97 o 
  -2   0   4    20943.98    21092.24    265.90 o 
   0   0   4     7461.15     8147.18    105.09 o 
   2   0   4     8031.00     8380.98    107.89 o 
   4   0   4     8591.04     8781.82    130.77 o 
   6   0   4     2654.92     3505.48     55.35 o 
   8   0   4    21770.86    23635.63    430.76 o 
  10   0   4      876.83      829.33     23.97 o 
  12   0   4       72.23      146.13     11.21 o 
  14   0   4     8460.06     7969.78    123.20 o 
  16   0   4     5517.08     5373.24     87.34 o 
  18   0   4     6499.16     6572.66    105.56 o 
  20   0   4      123.13      101.38     22.53 o 
  22   0   4     2678.08     2601.98     99.77 o 
  24   0   4      105.09      120.69     27.36 o 
  26   0   4        0.06      -16.09     19.31 o 
  28   0   4      509.87      510.10     51.49 o 
  30   0   4      476.59      440.90     49.88 o 
 -37   1   4        5.32      -14.45     14.45 o 
 -35   1   4      152.79      148.85     16.04 o 
 -33   1   4        0.46       -9.53      9.53 o 
 -31   1   4      712.25      710.32     20.31 o 
 -29   1   4       84.32       87.88     10.08 o 
 -27   1   4      685.20      776.18     19.64 o 
 -25   1   4     5957.56     5724.33    118.98 o 
 -23   1   4     1254.64     1172.51     22.91 o 
 -21   1   4     1880.36     1700.15     26.86 o 
 -19   1   4     2665.96     2780.12     37.25 o 
 -17   1   4        9.16        4.89      3.72 o 
 -15   1   4        5.19        9.74      3.50 o 
 -13   1   4      866.22      876.03     36.94 o 
 -11   1   4       61.29       52.15      3.68 o 
  -9   1   4     1085.00     1441.14     30.48 o 
  -7   1   4     1600.70     1944.93     25.26 o 
  -5   1   4    28216.70    27151.29    282.39 o 
  -3   1   4    63766.77    63897.30    609.03 o 
  -1   1   4    14205.59    12991.54    125.59 o 
   1   1   4     5064.38     5469.15     54.28 o 
   3   1   4     4728.01     4578.94     54.97 o 
   5   1   4      658.88      706.41     23.98 o 
   7   1   4        5.15       11.63      4.79 o 
   9   1   4     1307.50     1398.78     18.11 o 
  11   1   4      507.45      595.17     11.60 o 
  13   1   4      120.58      112.90      8.93 o 
  15   1   4     3301.42     3220.59     43.28 o 
  17   1   4     1458.64     1376.39     31.82 o 
  19   1   4      462.03      479.15     16.89 o 
  21   1   4       13.52       11.74      8.92 o 
  23   1   4      258.22      306.30     25.58 o 
  25   1   4       92.60      118.18     19.89 o 
  27   1   4       11.54       24.19     18.10 o 
  29   1   4       21.70        6.44     19.24 o 
  31   1   4       18.78        9.65     30.57 o 
 -36   2   4       13.89        1.43     14.07 o 
 -34   2   4       27.72       -7.02     12.03 o 
 -32   2   4      132.29      114.95     12.08 o 
 -30   2   4      188.98      186.99     12.40 o 
 -28   2   4       51.70       56.77      9.18 o 
 -26   2   4      173.80      163.33     10.75 o 
 -24   2   4     7715.82     7412.85     81.52 o 
 -22   2   4     2363.70     2284.31     31.12 o 
 -20   2   4     2139.89     2032.52     27.57 o 
 -18   2   4      281.86      277.94      9.83 o 
 -16   2   4     3918.69     3355.00     41.87 o 
 -14   2   4     2285.18     2781.08     35.22 o 
 -12   2   4     9183.16     9750.65    137.94 o 
 -10   2   4      768.66      757.57     18.90 o 
  -8   2   4     9908.82     9661.25    104.02 o 
  -6   2   4    48360.10    48308.13    497.65 o 
  -4   2   4    17809.86    18210.54    175.45 o 
  -2   2   4     6348.48     6175.91     60.51 o 
   0   2   4      982.00     1100.93     16.65 o 
   2   2   4     8876.42     8166.87    116.55 o 
   4   2   4      376.97      407.57      9.74 o 
   6   2   4     5082.08     5438.89    105.44 o 
   8   2   4     3243.49     2799.77     61.16 o 
  10   2   4      897.01      790.93     17.43 o 
  12   2   4      341.48      369.01     11.07 o 
  14   2   4      414.92      461.99     12.95 o 
  16   2   4     3099.77     2831.39     55.24 o 
  18   2   4     2443.78     1939.13     43.74 o 
  20   2   4      172.71      157.15     15.04 o 
  22   2   4       43.09       53.64      9.74 o 
  24   2   4       41.56       45.59     16.95 o 
  26   2   4        2.32        2.50     16.47 o 
  28   2   4      211.76      193.10     38.62 o 
  30   2   4       26.99       30.57     30.57 o 
 -35   3   4       83.36       75.82     18.91 o 
 -33   3   4      123.03      184.11     28.60 o 
 -31   3   4      316.04      350.38     20.82 o 
 -29   3   4        5.48       -6.26      8.11 o 
 -27   3   4      252.85      248.17     12.50 o 
 -25   3   4      247.76      200.78     11.48 o 
 -23   3   4      608.06      519.38     15.44 o 
 -21   3   4        2.09        3.00      5.91 o 
 -19   3   4      983.97      829.91     16.76 o 
 -17   3   4      633.27      617.01     13.71 o 
 -15   3   4     5047.61     5143.98     54.82 o 
 -13   3   4     1407.61     1726.07     21.55 o 
 -11   3   4      112.72      190.04     10.31 o 
  -9   3   4      589.87      543.30     23.92 o 
  -7   3   4     2730.92     2422.59     29.86 o 
  -5   3   4     4337.70     5166.19     62.72 o 
  -3   3   4      187.25      270.48      6.95 o 
  -1   3   4     3291.96     3910.31     50.63 o 
   1   3   4     2522.71     2439.49     24.41 o 
   3   3   4     9008.12     8919.67    105.82 o 
   5   3   4     3187.45     3149.71     45.85 o 
   7   3   4      653.62      773.84     15.57 o 
   9   3   4     3440.45     3591.64     70.56 o 
  11   3   4     6836.74     6423.43    105.97 o 
  13   3   4     6893.14     6679.54     92.62 o 
  15   3   4      462.26      383.20     17.34 o 
  17   3   4        8.80       -2.16      7.32 o 
  19   3   4       84.81       66.62     26.70 o 
  21   3   4        1.13       -7.51     11.63 o 
  23   3   4       13.26       -7.87      9.88 o 
  25   3   4        2.82      -16.09     24.14 o 
  27   3   4      445.89      490.79     51.49 o 
  29   3   4       14.80       22.53     27.36 o 
 -34   4   4       91.56      118.12     20.54 o 
 -32   4   4       17.05        6.91     13.04 o 
 -30   4   4        9.02        0.77     11.96 o 
 -28   4   4        0.25       -7.64      7.64 o 
 -26   4   4       18.99        3.99      7.25 o 
 -24   4   4        5.55       -2.62      8.52 o 
 -22   4   4        4.92       -6.34      6.34 o 
 -20   4   4       36.86       18.20      6.41 o 
 -18   4   4        0.20       -2.32      3.42 o 
 -16   4   4        6.87       -3.19      3.19 o 
 -14   4   4       69.40       75.03      7.44 o 
 -12   4   4     6622.96     6721.46     84.15 o 
 -10   4   4     2646.51     2340.09     33.49 o 
  -8   4   4     1442.51     1987.91     30.20 o 
  -6   4   4     3025.78     3172.18     37.89 o 
  -4   4   4    10704.61    12095.14    141.74 o 
  -2   4   4     3467.55     3946.44     41.45 o 
   0   4   4     1375.27     1511.20     18.13 o 
   2   4   4     2727.25     3322.87     60.21 o 
   4   4   4     1773.11     1827.64     20.57 o 
   6   4   4       55.95      115.43      7.77 o 
   8   4   4     6054.48     6383.52     88.43 o 
  10   4   4        1.70       18.29      4.62 o 
  12   4   4     2120.05     2213.48     35.70 o 
  14   4   4       60.63       42.65      8.74 o 
  16   4   4      542.58      553.82     22.44 o 
  18   4   4      578.16      627.94     35.40 o 
  20   4   4        0.81       -5.85     12.36 o 
  22   4   4       71.41       68.90     18.51 o 
  24   4   4       15.62        8.68     15.81 o 
  26   4   4       41.95       27.36     27.36 o 
  28   4   4        4.77        6.44     25.75 o 
 -35   5   4      257.21      393.61     38.00 o 
 -33   5   4       51.14       54.78     15.24 o 
 -31   5   4      128.18      141.69     16.76 o 
 -29   5   4       65.08       42.89     13.26 o 
 -27   5   4      125.17      147.82     12.59 o 
 -25   5   4        0.09       -7.77      7.77 o 
 -23   5   4      467.78      430.70     18.15 o 
 -21   5   4     2335.73     2336.72     34.66 o 
 -19   5   4     4498.32     4306.79     67.66 o 
 -17   5   4       61.05       39.56      5.66 o 
 -15   5   4       64.18       59.60      6.65 o 
 -13   5   4     3718.27     3796.78     51.82 o 
 -11   5   4       21.75      105.78     12.67 o 
  -9   5   4    18511.29    18726.26    220.68 o 
  -7   5   4        8.93       12.52      6.84 o 
  -5   5   4     2336.64     2410.91     30.29 o 
  -3   5   4     2942.08     3234.10     38.49 o 
  -1   5   4     7773.22     7688.82     77.65 o 
   1   5   4     5488.87     5963.48     61.24 o 
   3   5   4     4311.59     4355.57     54.46 o 
   5   5   4     6322.45     6413.15     69.75 o 
   7   5   4    10197.10    10811.46    125.60 o 
   9   5   4     1062.28     1052.59     25.31 o 
  11   5   4      143.40      186.13     21.11 o 
  13   5   4     1621.09     1673.56     35.65 o 
  15   5   4     2676.16     2778.04     70.94 o 
  17   5   4      873.81      878.74     36.20 o 
  19   5   4       84.45      102.92     32.18 o 
  21   5   4     2253.76     2264.62     66.38 o 
  23   5   4      130.60      129.96     22.17 o 
  25   5   4      961.44      951.32     55.52 o 
  27   5   4      684.01      708.02     59.54 o 
  29   5   4       52.20       33.79     32.18 o 
 -34   6   4       85.50       82.55     28.17 o 
 -32   6   4        4.94       -3.96     20.84 o 
 -30   6   4       32.65       24.08     13.35 o 
 -28   6   4        0.39      -10.96     10.96 o 
 -26   6   4      191.74      149.09     12.85 o 
 -24   6   4      158.29      171.82     12.62 o 
 -22   6   4       34.87        3.59      6.84 o 
 -20   6   4      648.22      573.32     16.61 o 
 -18   6   4     1012.01     1047.28     25.96 o 
 -16   6   4      613.64      559.50     15.97 o 
 -14   6   4       20.11       28.11      6.47 o 
 -12   6   4      270.83      252.15     11.11 o 
 -10   6   4     3006.14     3237.79     40.33 o 
  -8   6   4        5.61       20.72      6.51 o 
  -6   6   4      430.76      243.62     10.67 o 
  -4   6   4      953.25     1002.18     19.84 o 
  -2   6   4     2593.15     3061.81     37.40 o 
   0   6   4      412.26      489.33      9.57 o 
   2   6   4      121.82       88.62      5.45 o 
   4   6   4      754.66      852.45     14.30 o 
   6   6   4      121.02      138.78      7.19 o 
   8   6   4     3171.29     3128.18     45.54 o 
  10   6   4     1956.42     1873.39     39.29 o 
  12   6   4       51.80       38.07      8.53 o 
  14   6   4     1021.85      929.88     41.01 o 
  16   6   4     1751.19     1731.86     53.97 o 
  18   6   4       20.01       31.53     17.70 o 
  20   6   4        6.79       13.76     16.47 o 
  22   6   4       42.30       49.08     19.34 o 
  24   6   4      304.61      366.37     31.27 o 
  26   6   4       10.41       32.14     20.39 o 
  28   6   4        1.50        3.22     28.96 o 
 -33   7   4       67.45       45.64     26.29 o 
 -31   7   4        7.00      -16.09     20.10 o 
 -29   7   4       11.80        3.51     12.83 o 
 -27   7   4       27.38       25.12     12.74 o 
 -25   7   4      105.78      117.57     14.38 o 
 -23   7   4      263.93      246.94     16.31 o 
 -21   7   4      122.62      134.95     15.86 o 
 -19   7   4      129.39      109.13     11.70 o 
 -17   7   4       20.30       21.14      9.05 o 
 -15   7   4      811.27      847.53     23.69 o 
 -13   7   4        1.73       -6.95      6.95 o 
 -11   7   4        0.23       -4.22      4.22 o 
  -9   7   4       94.92      122.07      6.80 o 
  -7   7   4     1670.16     1750.03     25.24 o 
  -5   7   4       10.50        6.58      3.97 o 
  -3   7   4     1336.04     1440.23     21.62 o 
  -1   7   4     2293.20     2279.79     30.00 o 
   1   7   4       83.81      119.31      7.28 o 
   3   7   4      418.48      446.38     13.91 o 
   5   7   4       34.26       45.39      4.94 o 
   7   7   4      547.06      535.46     14.17 o 
   9   7   4      811.74      774.06     23.24 o 
  11   7   4     3342.09     3113.87     59.52 o 
  13   7   4     1747.65     1761.87     40.01 o 
  15   7   4     1899.00     1862.18     42.14 o 
  17   7   4       33.25       33.57     11.81 o 
  19   7   4     1146.97     1240.08     59.54 o 
  21   7   4       12.57        2.16     16.47 o 
  23   7   4       61.71       70.71     23.33 o 
  25   7   4       13.96        0.38     19.24 o 
  27   7   4      152.23      197.92     41.84 o 
 -30   8   4      172.62      215.93     30.90 o 
 -28   8   4       77.06       75.27     15.50 o 
 -26   8   4       35.78       39.54     13.75 o 
 -24   8   4      551.87      574.84     28.60 o 
 -22   8   4     1003.94     1029.41     30.66 o 
 -20   8   4        1.64       -9.34      9.34 o 
 -18   8   4      412.61      373.60     17.93 o 
 -16   8   4     1565.68     1578.74     34.20 o 
 -14   8   4     3455.64     3273.29     55.20 o 
 -12   8   4       74.06       91.97     12.31 o 
 -10   8   4      155.16      144.97      8.63 o 
  -8   8   4        9.29       14.70      5.33 o 
  -6   8   4      483.68      394.56     10.71 o 
  -4   8   4     3448.17     3617.23     45.19 o 
  -2   8   4     2199.19     2185.60     33.37 o 
   0   8   4      188.70      184.06      9.17 o 
   2   8   4     1347.30     1294.36     23.03 o 
   4   8   4     1365.68     1312.16     21.04 o 
   6   8   4     2078.80     1958.23     36.17 o 
   8   8   4     1236.81     1278.46     27.89 o 
  10   8   4      183.40      191.12     11.74 o 
  12   8   4        0.03       -2.03      8.74 o 
  14   8   4      195.35      183.67     14.37 o 
  16   8   4      276.82      281.38     18.54 o 
  18   8   4      195.51      270.76     18.73 o 
  20   8   4       92.67       96.49     22.17 o 
  22   8   4      117.65      136.21     23.89 o 
  24   8   4      110.29       98.71     23.81 o 
 -29   9   4       79.56       75.00     25.51 o 
 -27   9   4      100.01       91.18     25.75 o 
 -25   9   4        1.59       -8.29     17.77 o 
 -23   9   4       71.16      121.06     19.02 o 
 -21   9   4       22.84       -5.45     11.09 o 
 -19   9   4      531.29      553.07     22.31 o 
 -17   9   4      111.60      110.11     13.70 o 
 -15   9   4      500.76      436.41     19.15 o 
 -13   9   4      261.47      252.91     15.22 o 
 -11   9   4       12.42       22.27      6.38 o 
  -9   9   4      425.65      372.24     12.37 o 
  -7   9   4        8.33       -4.15      7.12 o 
  -5   9   4       44.52       24.56      8.35 o 
  -3   9   4      126.28      120.63     10.12 o 
  -1   9   4      168.83      217.96     14.56 o 
   1   9   4      131.99      171.14      9.84 o 
   3   9   4      647.25      613.04     16.52 o 
   5   9   4        9.92       12.48     10.13 o 
   7   9   4      785.60      797.53     22.69 o 
   9   9   4      230.91      267.34     14.46 o 
  11   9   4      747.04      735.87     21.87 o 
  13   9   4      241.16      238.68     17.51 o 
  15   9   4      113.14      127.83     14.96 o 
  17   9   4       69.66       94.91     17.44 o 
  19   9   4       72.34       52.53     13.85 o 
  21   9   4        6.06       -4.27     12.03 o 
  23   9   4        5.84       -1.61     27.36 o 
 -28  10   4       51.99       57.93     40.23 o 
 -26  10   4      216.36      303.67     32.76 o 
 -24  10   4      243.89      315.27     29.23 o 
 -22  10   4       16.19        9.86     14.50 o 
 -20  10   4      173.93      176.96     19.62 o 
 -18  10   4        3.38       -9.87      9.87 o 
 -16  10   4      375.00      401.13     19.09 o 
 -14  10   4      114.94      101.29     12.37 o 
 -12  10   4       84.81       62.89      9.35 o 
 -10  10   4       88.77       79.37      9.80 o 
  -8  10   4      332.87      315.29     14.53 o 
  -6  10   4      126.81      131.73     10.95 o 
  -4  10   4     2600.73     2585.87     45.21 o 
  -2  10   4     2452.68     2448.46     43.15 o 
   0  10   4       16.00        7.08      7.20 o 
   2  10   4       45.45       60.78      8.34 o 
   4  10   4      113.88      110.76     10.63 o 
   6  10   4       73.29       59.35     12.36 o 
   8  10   4       11.43        9.12     11.15 o 
  10  10   4        1.27       -8.14      8.14 o 
  12  10   4       36.67       19.82      9.62 o 
  14  10   4      141.23      125.84     14.83 o 
  16  10   4      906.71     1006.37     51.05 o 
  18  10   4      249.63      286.20     33.81 o 
  20  10   4        0.00       -9.04     13.65 o 
  22  10   4       70.93       64.84     17.79 o 
 -25  11   4      266.07      363.98     76.43 o 
 -23  11   4       22.19        8.35     20.48 o 
 -21  11   4       60.21       53.98     21.79 o 
 -19  11   4      260.98      266.13     21.76 o 
 -17  11   4        8.82       -9.16     10.45 o 
 -15  11   4      337.66      397.42     22.83 o 
 -13  11   4      188.00      169.55     19.48 o 
 -11  11   4        0.33      -10.79     10.81 o 
  -9  11   4      103.65      130.50     11.75 o 
  -7  11   4        7.29       -3.35      8.97 o 
  -5  11   4       80.66       63.34     13.70 o 
  -3  11   4       44.20       54.98     10.64 o 
  -1  11   4       62.42       56.07     10.41 o 
   1  11   4      767.76      831.52     26.85 o 
   3  11   4       15.10       16.73     10.64 o 
   5  11   4      997.68      989.78     58.45 o 
   7  11   4     1079.05     1141.11     35.12 o 
   9  11   4        0.49       -9.37     17.13 o 
  11  11   4      251.47      284.05     20.06 o 
  13  11   4       11.91        4.93     13.17 o 
  15  11   4      148.98      173.40     24.95 o 
  17  11   4        0.32        3.04     14.59 o 
  19  11   4       55.40       65.03     16.96 o 
 -22  12   4       21.73      -12.39     20.48 o 
 -20  12   4       26.41        9.65     24.14 o 
 -18  12   4       17.58       11.36     31.38 o 
 -16  12   4        7.68       -0.80     15.93 o 
 -14  12   4        2.01       -8.89     12.67 o 
 -12  12   4       14.40       -1.64     12.53 o 
 -10  12   4       49.91       66.26     14.48 o 
  -8  12   4        0.02       -9.22      9.32 o 
  -6  12   4      462.95      489.77     20.84 o 
  -4  12   4       22.67       30.16     10.64 o 
  -2  12   4      147.19      189.88     14.57 o 
   0  12   4       22.53       27.66     12.01 o 
   2  12   4      400.34      394.25     21.59 o 
   4  12   4       58.77       37.68     16.47 o 
   6  12   4        5.35       -1.61     14.79 o 
   8  12   4       88.57       54.97     17.61 o 
  10  12   4      309.42      353.76     23.18 o 
  12  12   4      118.02       88.10     19.69 o 
  14  12   4       70.23       73.67     25.75 o 
  16  12   4      105.70      149.65     35.40 o 
 -19  13   4       12.85      -16.09     24.14 o 
 -17  13   4       25.24       -1.61     25.75 o 
 -15  13   4      111.71       38.62     28.96 o 
 -13  13   4       94.61       79.30     21.62 o 
 -11  13   4        0.41       -9.92     13.60 o 
  -9  13   4       31.20       56.29     15.16 o 
  -7  13   4      254.84      276.70     17.23 o 
  -5  13   4      145.72      140.11     16.26 o 
  -3  13   4       42.22       20.02     17.23 o 
  -1  13   4        3.26      -11.15     11.15 o 
   1  13   4      143.09      135.43     15.74 o 
   3  13   4       67.88       61.80     18.10 o 
   5  13   4      129.55      134.66     21.53 o 
   7  13   4        7.90        3.22     24.14 o 
   9  13   4        3.22      -22.53     24.14 o 
  11  13   4      205.27      172.18     32.18 o 
  13  13   4      147.30      152.87     32.18 o 
 -12  14   4        3.90        6.44     28.96 o 
 -10  14   4       83.86       62.59     29.16 o 
  -8  14   4        2.92      -13.25     13.25 o 
  -6  14   4       47.14       39.03     13.96 o 
  -4  14   4        0.71      -11.74     11.74 o 
  -2  14   4        5.47      -14.79     14.79 o 
   0  14   4       52.88       31.29     16.47 o 
   2  14   4        9.95      -14.48     24.14 o 
   4  14   4       10.35       11.26     25.75 o 
   6  14   4       30.50       40.23     25.75 o 
 -37   1   5       71.18       43.91     15.53 o 
 -35   1   5      612.75      698.37     23.90 o 
 -33   1   5      257.82      290.85     15.28 o 
 -31   1   5      188.84      189.21     12.52 o 
 -29   1   5      283.74      309.71     14.59 o 
 -27   1   5      662.92      610.71     17.79 o 
 -25   1   5      721.63      713.64     25.07 o 
 -23   1   5      231.67      174.78     11.63 o 
 -21   1   5     3021.01     2876.18     39.32 o 
 -19   1   5     1096.69     1077.66     25.22 o 
 -17   1   5      835.59      717.30     15.69 o 
 -15   1   5     9314.30     9243.71    112.85 o 
 -13   1   5     5936.64     5595.59     70.00 o 
 -11   1   5       41.36       79.99      9.06 o 
  -9   1   5     1861.54     2159.52     59.92 o 
  -7   1   5    20242.20    19090.69    199.87 o 
  -5   1   5     6974.72     7098.36    109.86 o 
  -3   1   5     5030.62     4807.61     48.28 o 
  -1   1   5       26.15       13.46      2.22 o 
   1   1   5     2376.90     2692.28     28.71 o 
   3   1   5     1902.50     2142.82     24.97 o 
   5   1   5    14310.57    14291.95    164.59 o 
   7   1   5     5309.04     5204.71     67.35 o 
   9   1   5        7.70       23.55      4.29 o 
  11   1   5      901.37     1025.57     16.99 o 
  13   1   5     1525.72     1380.74     21.77 o 
  15   1   5      248.21      277.27     10.01 o 
  17   1   5        0.29       -7.78      7.78 o 
  19   1   5      534.37      448.51     19.30 o 
  21   1   5        2.62       -7.24     12.52 o 
  23   1   5      639.96      581.82     32.94 o 
  25   1   5      131.38      127.87     21.03 o 
  27   1   5      891.16      956.85     45.47 o 
  29   1   5       33.67        9.65     28.96 o 
 -36   2   5       91.73       70.01     15.94 o 
 -34   2   5        2.53      -11.03     11.03 o 
 -32   2   5        6.64        0.00     10.24 o 
 -30   2   5      200.69      190.72     13.59 o 
 -28   2   5      481.63      453.87     18.01 o 
 -26   2   5     1297.66     1221.26     26.70 o 
 -24   2   5       18.18       22.00      9.04 o 
 -22   2   5     2072.50     1952.54     30.11 o 
 -20   2   5     2463.52     2390.91     33.72 o 
 -18   2   5       22.90       19.21      4.70 o 
 -16   2   5     1097.50      900.84     18.85 o 
 -14   2   5     3537.64     3245.52     40.25 o 
 -12   2   5     2065.65     1971.11     27.11 o 
 -10   2   5     5500.62     4988.79     61.55 o 
  -8   2   5      106.85       51.62      4.24 o 
  -6   2   5     7959.07     8997.44     88.57 o 
  -4   2   5        0.78       18.12      2.38 o 
  -2   2   5        2.18       17.06      2.18 o 
   0   2   5    43321.21    44999.52    426.67 o 
   2   2   5     5907.79     6435.49     95.23 o 
   4   2   5      190.52      349.28     11.36 o 
   6   2   5     2437.41     2298.45     42.34 o 
   8   2   5     3295.67     3534.35     75.35 o 
  10   2   5       70.95       32.13      6.77 o 
  12   2   5        6.54        1.28      3.85 o 
  14   2   5       24.64       50.41      8.86 o 
  16   2   5     5736.37     5431.50    130.32 o 
  18   2   5      165.33      142.13     28.19 o 
  20   2   5     1652.71     1535.54     38.43 o 
  22   2   5      410.18      445.80     28.86 o 
  24   2   5        0.43       -8.29     14.66 o 
  26   2   5      508.05      693.54     56.32 o 
  28   2   5      406.23      394.24     46.66 o 
 -35   3   5        0.69      -10.59     15.57 o 
 -33   3   5      284.79      286.91     19.64 o 
 -31   3   5        0.69       -7.74      9.43 o 
 -29   3   5      566.94      589.39     19.75 o 
 -27   3   5        0.16       -7.54      7.54 o 
 -25   3   5      207.08      209.11     18.83 o 
 -23   3   5     1946.87     1975.07     30.91 o 
 -21   3   5      281.98      266.43     11.36 o 
 -19   3   5      840.70      871.76     19.25 o 
 -17   3   5     2078.11     2057.15     25.93 o 
 -15   3   5     2838.84     2941.31     37.76 o 
 -13   3   5     3910.48     3431.15     42.04 o 
 -11   3   5        0.28        7.64      3.68 o 
  -9   3   5        0.92        4.70      2.70 o 
  -7   3   5      300.01      548.04     11.51 o 
  -5   3   5      874.17      745.55     10.66 o 
  -3   3   5       51.05       85.88      6.12 o 
  -1   3   5     8146.20     7867.79     68.47 o 
   1   3   5     5375.20     5546.64     66.15 o 
   3   3   5     6043.58     6883.48    102.87 o 
   5   3   5      106.50      140.77      7.53 o 
   7   3   5    12865.31    12415.82    184.79 o 
   9   3   5     5289.59     6045.89     84.27 o 
  11   3   5      995.90      939.85     53.51 o 
  13   3   5      620.97      565.28     20.17 o 
  15   3   5     4884.28     4366.38    257.72 o 
  17   3   5      191.56      328.38     23.14 o 
  19   3   5      512.16      498.88     35.40 o 
  21   3   5     1091.92     1073.82     41.24 o 
  23   3   5      257.00      284.82     38.62 o 
  25   3   5     1142.12     1176.28     70.80 o 
  27   3   5      217.22      313.78     43.45 o 
  29   3   5        2.00      -16.09     27.36 o 
 -36   4   5      300.01      314.13     34.58 o 
 -34   4   5       29.75       10.47     15.30 o 
 -32   4   5      328.35      362.40     25.07 o 
 -30   4   5      562.74      550.36     18.25 o 
 -28   4   5      126.26      123.93     11.15 o 
 -26   4   5      270.90      233.51     12.29 o 
 -24   4   5       14.70       18.51      7.32 o 
 -22   4   5      462.17      460.87     14.28 o 
 -20   4   5     2132.00     2084.57     31.25 o 
 -18   4   5     1790.19     1630.44     22.55 o 
 -16   4   5      447.01      456.71     11.97 o 
 -14   4   5     8230.05     8346.56     93.68 o 
 -12   4   5     1053.80      987.83     16.92 o 
 -10   4   5    17676.77    16508.78    177.24 o 
  -8   4   5       23.23       17.05      4.69 o 
  -6   4   5    20365.32    21813.08    251.85 o 
  -4   4   5      886.84      754.84     12.50 o 
  -2   4   5       91.21      139.44      5.10 o 
   0   4   5     2800.37     2860.70     41.24 o 
   2   4   5     2036.21     1953.79     20.83 o 
   4   4   5      136.58      202.70      8.02 o 
   6   4   5      490.57      600.43     19.11 o 
   8   4   5      481.03      455.25     13.47 o 
  10   4   5     6602.61     6897.70     96.18 o 
  12   4   5      799.80      576.38     34.59 o 
  14   4   5     2506.88     2457.89     50.19 o 
  16   4   5     1957.79     1858.68     54.30 o 
  18   4   5        1.90       -0.88     12.36 o 
  20   4   5     1419.27     1438.25     49.25 o 
  22   4   5     1427.16     1407.66     50.39 o 
  24   4   5       78.93       90.11     32.18 o 
  26   4   5       33.94        4.83     25.75 o 
  28   4   5        0.69       -6.44     27.36 o 
 -35   5   5        1.23      -21.53     21.53 o 
 -33   5   5      127.19      153.58     17.93 o 
 -31   5   5        0.87      -10.20     12.03 o 
 -29   5   5       19.26       18.10     10.09 o 
 -27   5   5      774.01      750.24     22.03 o 
 -25   5   5      315.60      285.34     12.83 o 
 -23   5   5       22.44       47.79      8.05 o 
 -21   5   5      480.92      519.61     13.11 o 
 -19   5   5        0.76       -1.47      5.90 o 
 -17   5   5       50.38       43.88      6.32 o 
 -15   5   5      153.76      231.31     10.71 o 
 -13   5   5     1333.02     1563.42     26.43 o 
 -11   5   5     3897.24     3314.62     41.02 o 
  -9   5   5     7874.08     7672.41     85.96 o 
  -7   5   5     1312.57     1008.43     26.18 o 
  -5   5   5       66.36      109.07      6.23 o 
  -3   5   5     9937.15    11050.59    110.09 o 
  -1   5   5     1771.46     1754.00     21.58 o 
   1   5   5      478.74      555.32     10.01 o 
   3   5   5     1729.17     1927.49     38.92 o 
   5   5   5      424.82      403.30     19.89 o 
   7   5   5      185.99      173.96      7.89 o 
   9   5   5      495.33      468.70     17.72 o 
  11   5   5       34.94       21.69      7.64 o 
  13   5   5      100.14      109.15     10.25 o 
  15   5   5        7.23        6.72     13.05 o 
  17   5   5        3.40        4.27     13.05 o 
  19   5   5        0.11       -8.37     14.19 o 
  21   5   5       48.93       30.05     17.61 o 
  23   5   5       27.23       17.13     17.61 o 
  25   5   5        9.66       14.48     27.36 o 
  27   5   5      142.89      173.79     40.23 o 
 -34   6   5       33.75       19.92     23.81 o 
 -32   6   5      142.24      154.78     22.19 o 
 -30   6   5       37.75       52.28     13.78 o 
 -28   6   5      162.46      190.64     14.73 o 
 -26   6   5       63.38       83.39     11.47 o 
 -24   6   5      973.88     1064.67     25.17 o 
 -22   6   5        4.15       -0.25      7.63 o 
 -20   6   5       19.34        8.26      7.93 o 
 -18   6   5      109.66      124.19      9.76 o 
 -16   6   5     3153.33     2965.86     44.35 o 
 -14   6   5      107.55      135.38     15.63 o 
 -12   6   5      475.90      477.13     13.95 o 
 -10   6   5      902.06      800.87     15.49 o 
  -8   6   5     3070.15     2997.78     41.33 o 
  -6   6   5      380.43      248.23      9.77 o 
  -4   6   5      726.41      576.47     12.24 o 
  -2   6   5      102.76      104.58      5.02 o 
   0   6   5      374.97      332.63      8.57 o 
   2   6   5       86.50       58.72      4.98 o 
   4   6   5     1300.32     1279.38     18.77 o 
   6   6   5      727.39      720.36     14.55 o 
   8   6   5      606.94      518.57     15.67 o 
  10   6   5        4.82        3.45      7.19 o 
  12   6   5      390.77      395.41     17.72 o 
  14   6   5      106.70       99.90     11.01 o 
  16   6   5      625.60      673.08     32.94 o 
  18   6   5      275.38      301.65     25.58 o 
  20   6   5      290.88      282.32     26.72 o 
  22   6   5      664.43      664.14     56.32 o 
  24   6   5      286.29      320.01     30.01 o 
  26   6   5        0.05       -4.83     27.36 o 
 -33   7   5       42.50       50.81     26.29 o 
 -31   7   5       32.53       18.26     22.42 o 
 -29   7   5      139.41      155.88     17.42 o 
 -27   7   5      345.37      380.64     21.03 o 
 -25   7   5       63.21       62.81     11.20 o 
 -23   7   5       26.93       21.43      9.04 o 
 -21   7   5        9.93        0.88      8.93 o 
 -19   7   5      670.50      636.38     21.17 o 
 -17   7   5       62.74      105.58     11.56 o 
 -15   7   5     1788.12     1679.77     34.33 o 
 -13   7   5      370.80      398.72     15.25 o 
 -11   7   5      165.38      187.48     13.76 o 
  -9   7   5     1454.39     1397.25     23.84 o 
  -7   7   5      906.96     1032.40     20.03 o 
  -5   7   5       34.60        0.87      4.56 o 
  -3   7   5      414.33      336.44     10.22 o 
  -1   7   5      152.25      148.29      8.17 o 
   1   7   5      384.48      353.81     10.74 o 
   3   7   5       72.39       62.21      5.22 o 
   5   7   5     3977.27     3838.58     51.07 o 
   7   7   5     4185.77     4192.24     63.45 o 
   9   7   5        5.94        3.55      8.00 o 
  11   7   5     1534.45     1609.49     37.65 o 
  13   7   5      221.37      235.33     16.56 o 
  15   7   5      114.30      107.43     12.06 o 
  17   7   5       35.65       33.73     11.19 o 
  19   7   5        3.80       14.70     20.92 o 
  21   7   5       61.73       35.69     18.75 o 
  23   7   5        1.06      -12.87     16.95 o 
  25   7   5      481.49      515.13     37.50 o 
 -30   8   5      125.80      111.91     26.58 o 
 -28   8   5      239.40      249.04     19.94 o 
 -26   8   5       10.86        7.80     12.83 o 
 -24   8   5        0.10        5.39     10.05 o 
 -22   8   5       53.08       52.98     12.03 o 
 -20   8   5        5.25       -9.24      9.24 o 
 -18   8   5      686.28      677.62     22.42 o 
 -16   8   5       34.57       12.10      9.24 o 
 -14   8   5      285.06      264.47     14.80 o 
 -12   8   5        2.65       -7.05      7.05 o 
 -10   8   5       57.99       54.70      6.45 o 
  -8   8   5      960.08      912.46     16.24 o 
  -6   8   5      505.58      562.66     14.05 o 
  -4   8   5      170.27      204.78     10.42 o 
  -2   8   5        0.97       -1.41      5.79 o 
   0   8   5     1360.51     1307.66     23.50 o 
   2   8   5     1995.52     1960.88     27.84 o 
   4   8   5     2575.60     2632.26     38.48 o 
   6   8   5      869.49      813.33     21.82 o 
   8   8   5      151.35      185.52     11.55 o 
  10   8   5      179.65      145.33     12.87 o 
  12   8   5      120.64      120.07     13.06 o 
  14   8   5      206.71      213.29     16.56 o 
  16   8   5       14.46       22.71     10.88 o 
  18   8   5        0.33       -2.73     10.88 o 
  20   8   5       99.91       78.04     21.62 o 
  22   8   5        3.80      -10.51     26.55 o 
  24   8   5       14.00       28.96     32.18 o 
 -29   9   5      169.43      140.81     39.42 o 
 -27   9   5       13.04       16.94     21.26 o 
 -25   9   5      191.54      206.90     18.59 o 
 -23   9   5      246.12      308.41     23.12 o 
 -21   9   5      662.83      667.19     24.47 o 
 -19   9   5      323.41      326.25     18.69 o 
 -17   9   5      165.47      182.10     14.45 o 
 -15   9   5      116.67       94.90     11.73 o 
 -13   9   5      634.13      747.48     22.46 o 
 -11   9   5       95.54      101.93      8.80 o 
  -9   9   5        7.74        6.51      6.18 o 
  -7   9   5      287.65      314.37     15.13 o 
  -5   9   5      624.80      615.94     17.03 o 
  -3   9   5      805.62      773.00     18.96 o 
  -1   9   5      155.70      164.11      9.84 o 
   1   9   5        5.72       -2.47      6.43 o 
   3   9   5      444.37      443.91     22.06 o 
   5   9   5     2158.36     2177.27     41.37 o 
   7   9   5      101.12       81.13     10.12 o 
   9   9   5      338.79      282.34     20.21 o 
  11   9   5       67.02       39.38     11.32 o 
  13   9   5      742.04      770.66     27.22 o 
  15   9   5        9.71       -0.13     10.53 o 
  17   9   5      719.43      725.37     28.28 o 
  19   9   5      844.91      852.45     30.84 o 
  21   9   5       16.37        3.45     16.09 o 
 -28  10   5       34.79       22.82     24.72 o 
 -26  10   5      120.06      103.26     26.29 o 
 -24  10   5       42.47       24.49     17.14 o 
 -22  10   5      103.36      100.00     17.46 o 
 -20  10   5       66.11       53.63     12.92 o 
 -18  10   5      282.55      332.45     19.50 o 
 -16  10   5      338.63      350.67     18.62 o 
 -14  10   5       86.35       79.95     11.22 o 
 -12  10   5        0.01       -6.03     10.41 o 
 -10  10   5      153.59      120.25     10.92 o 
  -8  10   5      155.76      153.84     11.75 o 
  -6  10   5      179.83      186.81     19.51 o 
  -4  10   5     1239.59     1170.65     27.28 o 
  -2  10   5      432.80      491.88     18.27 o 
   0  10   5      325.61      381.35     14.54 o 
   2  10   5        1.04       -8.36      8.36 o 
   4  10   5     1764.32     1737.84     85.33 o 
   6  10   5      725.31      691.29     27.54 o 
   8  10   5       46.59       40.79      9.62 o 
  10  10   5        1.74       -4.25      8.51 o 
  12  10   5       24.16       12.00     11.04 o 
  14  10   5       39.82       17.25     14.52 o 
  16  10   5      218.07      232.25     19.52 o 
  18  10   5       11.51       13.62     14.27 o 
  20  10   5        0.01      -13.39     13.39 o 
 -25  11   5       92.44       73.13     25.13 o 
 -23  11   5        1.27      -18.14     18.14 o 
 -21  11   5       13.53       12.54     14.81 o 
 -19  11   5       37.88       52.15     13.11 o 
 -17  11   5        0.51      -11.09     12.29 o 
 -15  11   5      593.50      591.38     26.59 o 
 -13  11   5      629.13      650.79     37.38 o 
 -11  11   5        1.24       -7.56     11.07 o 
  -9  11   5      437.84      455.10     21.60 o 
  -7  11   5       65.97       77.42     12.08 o 
  -5  11   5       55.69       87.37     18.12 o 
  -3  11   5      490.63      422.67     19.97 o 
  -1  11   5       39.07       20.82     11.29 o 
   1  11   5      820.77      787.22     26.73 o 
   3  11   5      110.33      109.22     20.05 o 
   5  11   5     1737.32     1805.96     45.63 o 
   7  11   5      440.91      455.68     24.12 o 
   9  11   5        7.54       20.77     12.61 o 
  11  11   5       23.07       29.75     13.69 o 
  13  11   5        3.35       11.62     16.39 o 
  15  11   5       69.70       74.93     20.11 o 
  17  11   5      123.74      121.12     22.53 o 
 -20  12   5       19.58       17.70     24.14 o 
 -18  12   5        0.21      -14.87     16.47 o 
 -16  12   5       47.60       33.30     19.23 o 
 -14  12   5      171.06      166.55     17.95 o 
 -12  12   5       15.06        2.60     13.30 o 
 -10  12   5        5.51      -11.59     11.59 o 
  -8  12   5        0.01       -9.40      9.40 o 
  -6  12   5      103.91      102.03     16.45 o 
  -4  12   5      802.60      805.44     24.25 o 
  -2  12   5       79.94       92.93     14.11 o 
   0  12   5       18.12        5.61     11.35 o 
   2  12   5      109.72      129.10     19.24 o 
   4  12   5       20.97        9.02     20.11 o 
   6  12   5        7.55        9.94     15.81 o 
   8  12   5      196.90      237.78     24.36 o 
  10  12   5      124.02      136.20     20.84 o 
  12  12   5        0.01      -15.93     15.93 o 
  14  12   5      267.62      315.26     27.44 o 
 -19  13   5       87.82       64.37     28.96 o 
 -17  13   5        8.60        6.44     25.75 o 
 -15  13   5        0.00       -6.44     18.21 o 
 -13  13   5       49.87       38.02     15.62 o 
 -11  13   5       22.20        4.41     14.11 o 
  -9  13   5       47.83       35.31     14.81 o 
  -7  13   5       16.76        4.92     10.95 o 
  -5  13   5       27.61       24.22     12.67 o 
  -3  13   5       23.81        4.43     12.36 o 
  -1  13   5        0.00      -12.80     12.80 o 
   1  13   5        4.31      -14.79     14.79 o 
   3  13   5       18.49        6.44     17.07 o 
   5  13   5       11.44      -19.31     22.53 o 
   7  13   5        0.20      -12.87     22.53 o 
   9  13   5       81.98       43.45     27.36 o 
  11  13   5       64.49       49.88     28.96 o 
 -12  14   5       93.02       35.40     28.96 o 
 -10  14   5      100.76       70.50     26.62 o 
  -8  14   5        0.05      -24.14     24.14 o 
  -6  14   5       46.36       50.51     26.55 o 
  -4  14   5       72.37       77.23     17.61 o 
  -2  14   5        0.87      -14.66     14.66 o 
   0  14   5        3.33      -22.53     22.53 o 
   2  14   5       35.84       27.36     25.75 o 
   4  14   5       95.82      123.90     32.18 o 
 -36   0   6        2.29        1.12     18.14 o 
 -34   0   6       12.86       25.05     20.32 o 
 -32   0   6      120.83      177.95     20.32 o 
 -30   0   6     1954.80     1884.73     46.98 o 
 -28   0   6       97.28      101.11     14.41 o 
 -26   0   6      723.25      735.58     27.21 o 
 -24   0   6      615.00      747.30     25.49 o 
 -22   0   6     2103.76     2213.61     46.20 o 
 -20   0   6      104.28       84.65     11.21 o 
 -18   0   6     2540.94     2425.29     57.05 o 
 -16   0   6      748.96      714.90     32.99 o 
 -14   0   6     1425.55     1579.30     38.95 o 
 -12   0   6     2098.36     2464.87     53.82 o 
 -10   0   6     7082.44     7903.75    150.22 o 
  -8   0   6    10054.42     9853.19    184.14 o 
  -6   0   6    27814.45    28004.73    411.86 o 
  -4   0   6     7797.72     7823.58    143.76 o 
  -2   0   6       61.66      164.04     11.40 o 
   0   0   6      393.02      345.85     10.51 o 
   2   0   6     2124.00     1829.02     32.06 o 
   4   0   6     1889.84     1873.42     32.60 o 
   6   0   6    11049.60    11552.75    215.77 o 
   8   0   6     4218.75     3927.93     79.49 o 
  10   0   6      782.20      737.54     27.36 o 
  12   0   6     1439.09     1429.70     36.73 o 
  14   0   6      808.77      702.26     25.00 o 
  16   0   6     3130.35     2796.68    101.38 o 
  18   0   6       14.63       -3.22     17.70 o 
  20   0   6     1243.48     1345.24     67.58 o 
  22   0   6     1017.06     1050.77     61.15 o 
  24   0   6       20.58        8.05     20.92 o 
  26   0   6      890.80     1020.19     65.97 o 
  28   0   6     1007.44     1018.58     67.58 o 
 -37   1   6      122.54      126.76     21.89 o 
 -35   1   6      171.59      190.54     15.71 o 
 -33   1   6       44.02       39.09     11.51 o 
 -31   1   6      146.82      183.99     13.82 o 
 -29   1   6      206.19      228.69     14.24 o 
 -27   1   6      682.37      759.92     22.89 o 
 -25   1   6      111.29      144.07     11.72 o 
 -23   1   6     1707.82     1657.94     32.66 o 
 -21   1   6     1012.80      979.44     21.00 o 
 -19   1   6      744.54      758.50     17.26 o 
 -17   1   6     5197.87     5444.56     78.13 o 
 -15   1   6      232.38      282.08     11.05 o 
 -13   1   6     9674.74    10287.56    137.48 o 
 -11   1   6     1221.73     1725.77     64.34 o 
  -9   1   6    11528.38    12480.22    169.74 o 
  -7   1   6       61.28       77.36      4.90 o 
  -5   1   6     7515.27     7623.75     82.28 o 
  -3   1   6     1391.63     1471.70     28.55 o 
  -1   1   6    11886.13    11261.58    125.71 o 
   1   1   6        0.74       37.26      5.15 o 
   3   1   6     2408.29     2465.68     29.08 o 
   5   1   6     1735.94     1916.01     55.79 o 
   7   1   6     1044.52     1072.10     16.93 o 
   9   1   6       16.48       37.11      5.00 o 
  11   1   6      157.23      152.41      6.69 o 
  13   1   6      726.36      703.28     16.83 o 
  15   1   6      430.32      352.73     33.83 o 
  17   1   6        3.17       -1.76     12.36 o 
  19   1   6      347.76      286.51     22.67 o 
  21   1   6       50.67       76.04     17.61 o 
  23   1   6       68.98       53.05     17.61 o 
  25   1   6        0.70        0.64     16.95 o 
  27   1   6        4.40      -15.29     18.21 o 
 -36   2   6      283.65      321.91     21.88 o 
 -34   2   6       27.51       -3.33     10.50 o 
 -32   2   6       52.95       22.83     10.76 o 
 -30   2   6        9.05       11.63      9.75 o 
 -28   2   6        0.12       -2.95      8.61 o 
 -26   2   6     5113.68     5267.65     73.46 o 
 -24   2   6      977.28      923.18     32.14 o 
 -22   2   6     1988.37     1849.92     31.68 o 
 -20   2   6      431.93      394.89     19.24 o 
 -18   2   6        0.41        7.42      4.64 o 
 -16   2   6      467.89      515.88     20.15 o 
 -14   2   6     2200.35     2493.21     45.96 o 
 -12   2   6     5072.03     5442.95     67.57 o 
 -10   2   6     9962.67    10486.96    112.15 o 
  -8   2   6     1609.07     1582.69     35.26 o 
  -6   2   6     4826.49     4681.45     52.25 o 
  -4   2   6     9838.96     9388.29    100.66 o 
  -2   2   6      467.43      677.04     12.09 o 
   0   2   6    39907.62    42454.11    452.70 o 
   2   2   6     1450.19     1311.09     35.69 o 
   4   2   6     3371.77     3509.11     72.93 o 
   6   2   6     3450.23     3373.32     49.67 o 
   8   2   6      201.50      180.64     10.74 o 
  10   2   6      661.16      708.39     22.84 o 
  12   2   6      133.06       92.50     10.35 o 
  14   2   6     4461.10     4308.99    150.89 o 
  16   2   6     6111.13     5708.88     99.58 o 
  18   2   6      164.76      159.04     14.63 o 
  20   2   6      189.16      165.58     20.39 o 
  22   2   6      362.49      342.52     28.38 o 
  24   2   6       34.12       33.79     25.75 o 
  26   2   6       13.65       24.14     27.36 o 
  28   2   6        9.92       -6.44     27.36 o 
 -37   3   6       56.42       60.34     26.17 o 
 -35   3   6       59.34       50.75     24.62 o 
 -33   3   6      106.13      113.31     13.30 o 
 -31   3   6        0.06       -8.92      8.92 o 
 -29   3   6      384.20      378.04     16.95 o 
 -27   3   6     3233.58     3157.88     49.76 o 
 -25   3   6     1728.26     1579.81     27.98 o 
 -23   3   6       83.64       84.58      9.71 o 
 -21   3   6     1087.04     1125.05     20.97 o 
 -19   3   6      540.22      505.17     13.13 o 
 -17   3   6     2476.48     2215.26     30.96 o 
 -15   3   6      905.61      926.00     16.86 o 
 -13   3   6     2925.84     3259.68     44.17 o 
 -11   3   6     1406.06     1468.12     23.08 o 
  -9   3   6     1029.35     1178.20     17.23 o 
  -7   3   6    17382.00    16637.69    161.73 o 
  -5   3   6      508.58      860.91     12.23 o 
  -3   3   6     2678.69     2809.58     32.76 o 
  -1   3   6     3003.08     3039.60     30.46 o 
   1   3   6     6521.94     7193.32    119.16 o 
   3   3   6     3703.17     3847.24     49.12 o 
   5   3   6     1478.72     1414.08     25.14 o 
   7   3   6     1647.82     1546.24     36.93 o 
   9   3   6     2825.19     2486.61     39.68 o 
  11   3   6      178.64      194.79     13.63 o 
  13   3   6      690.37      744.61     33.10 o 
  15   3   6     1654.37     1566.08     52.30 o 
  17   3   6      593.15      705.26     48.27 o 
  19   3   6      408.82      415.38     21.11 o 
  21   3   6      221.15      270.34     37.01 o 
  23   3   6       63.64       83.68     28.96 o 
  25   3   6      857.34      915.60     64.37 o 
  27   3   6       45.83       57.93     30.57 o 
 -36   4   6      215.60      256.58     34.60 o 
 -34   4   6        1.12      -14.91     14.91 o 
 -32   4   6        2.78      -13.33     16.16 o 
 -30   4   6       11.63        4.71      8.91 o 
 -28   4   6      305.89      310.49     14.16 o 
 -26   4   6       93.74       95.06      9.54 o 
 -24   4   6       93.40       79.16      8.84 o 
 -22   4   6     3365.01     3193.71     43.72 o 
 -20   4   6      223.17      199.05     13.91 o 
 -18   4   6      626.97      604.16     14.47 o 
 -16   4   6      486.36      550.75     13.19 o 
 -14   4   6      606.27      779.45     15.38 o 
 -12   4   6     2332.66     2721.92     35.26 o 
 -10   4   6     5453.40     5796.86     65.14 o 
  -8   4   6     3523.08     3632.44     42.86 o 
  -6   4   6        1.69       23.14      4.17 o 
  -4   4   6     2970.17     2568.17     31.82 o 
  -2   4   6     5687.13     6521.85     61.82 o 
   0   4   6    12035.34    13167.13    113.13 o 
   2   4   6      522.83      499.75     10.19 o 
   4   4   6     5687.63     5701.14     71.12 o 
   6   4   6       68.26       64.79      5.31 o 
   8   4   6     2179.62     2167.89     42.61 o 
  10   4   6     3656.79     3670.30     55.90 o 
  12   4   6      113.49      121.98     12.06 o 
  14   4   6      630.03      604.17     29.75 o 
  16   4   6        2.01        4.60     12.87 o 
  18   4   6      382.23      332.19     25.58 o 
  20   4   6      302.58      313.78     26.72 o 
  22   4   6        8.37        9.65     25.75 o 
  24   4   6        0.85       -9.65     25.75 o 
  26   4   6      230.51      315.39     45.06 o 
 -35   5   6        5.17      -17.58     22.17 o 
 -33   5   6       51.26       33.88     14.20 o 
 -31   5   6      198.19      225.79     15.64 o 
 -29   5   6      459.58      455.58     18.46 o 
 -27   5   6        7.32        5.91      9.15 o 
 -25   5   6       19.61       16.67      7.30 o 
 -23   5   6     1091.17     1059.94     21.89 o 
 -21   5   6     2572.23     2552.62     37.24 o 
 -19   5   6      492.65      465.80     14.10 o 
 -17   5   6      471.71      466.56     13.13 o 
 -15   5   6     1772.35     1774.75     26.53 o 
 -13   5   6      208.79      233.02      9.63 o 
 -11   5   6     9200.84     8737.39    120.22 o 
  -9   5   6      198.33      275.02     17.85 o 
  -7   5   6      224.97      143.13      7.73 o 
  -5   5   6      261.41      339.96     13.79 o 
  -3   5   6     2281.23     2392.20     28.12 o 
  -1   5   6     5248.06     5252.69     55.28 o 
   1   5   6     1970.87     1935.78     23.38 o 
   3   5   6     3527.45     4014.86     48.24 o 
   5   5   6      308.00      248.60     14.40 o 
   7   5   6        5.63       -2.36      6.27 o 
   9   5   6     2791.89     2691.70     50.78 o 
  11   5   6    16342.82    15647.49    240.89 o 
  13   5   6     2105.28     1945.94     41.14 o 
  15   5   6        0.26       -7.24     12.52 o 
  17   5   6      427.98      385.85     27.24 o 
  19   5   6      203.56      214.59     31.38 o 
  21   5   6      406.36      436.08     31.62 o 
  23   5   6      396.36      416.77     48.27 o 
  25   5   6      363.64      366.88     48.27 o 
 -34   6   6        5.47      -11.51     21.99 o 
 -32   6   6       51.70       32.37     21.20 o 
 -30   6   6        0.65      -10.81     11.56 o 
 -28   6   6       19.56       16.67     10.37 o 
 -26   6   6        0.12        8.30      9.30 o 
 -24   6   6        1.86       -7.84      7.84 o 
 -22   6   6      268.01      272.61     13.79 o 
 -20   6   6        1.39       -6.32      6.32 o 
 -18   6   6      244.63      210.92     10.55 o 
 -16   6   6      192.84      155.53     10.43 o 
 -14   6   6      229.89      232.26     11.36 o 
 -12   6   6       15.25       52.44      5.81 o 
 -10   6   6      776.49      923.14     18.57 o 
  -8   6   6     2373.87     2742.96     43.46 o 
  -6   6   6     1348.67     1225.26     26.96 o 
  -4   6   6      899.35      884.02     15.59 o 
  -2   6   6       35.54       43.75      4.29 o 
   0   6   6      302.63      251.87      7.90 o 
   2   6   6       47.51       65.34      5.73 o 
   4   6   6      919.72      976.05     20.67 o 
   6   6   6       26.48       34.20      7.12 o 
   8   6   6      139.65      133.91     10.72 o 
  10   6   6     1240.75     1184.96     30.29 o 
  12   6   6      930.97      920.10     26.90 o 
  14   6   6      197.97      177.31     13.72 o 
  16   6   6       42.56       37.81     15.93 o 
  18   6   6        7.94      -10.46     14.79 o 
  20   6   6     1017.20     1006.79     44.20 o 
  22   6   6      331.06      376.10     31.80 o 
  24   6   6        4.58       16.09     28.96 o 
 -33   7   6       14.34       12.67     22.67 o 
 -31   7   6        0.46       -2.30     21.72 o 
 -29   7   6       47.60       44.37     15.10 o 
 -27   7   6       84.83      113.83     13.27 o 
 -25   7   6      167.90      181.14     13.99 o 
 -23   7   6        0.42       -7.12      8.66 o 
 -21   7   6       42.70       42.95      9.51 o 
 -19   7   6       46.24       28.93      9.84 o 
 -17   7   6      112.66      127.46     13.57 o 
 -15   7   6       64.37       91.11     10.84 o 
 -13   7   6     1783.95     1627.94     29.19 o 
 -11   7   6       23.99        5.10      6.36 o 
  -9   7   6        1.37       -2.42      6.36 o 
  -7   7   6     1886.70     1861.34     29.53 o 
  -5   7   6      147.66      169.95      8.97 o 
  -3   7   6     1829.51     1786.40     25.81 o 
  -1   7   6      315.73      286.40     10.03 o 
   1   7   6      205.32      221.49      9.14 o 
   3   7   6       60.68       61.50      8.81 o 
   5   7   6        3.94        8.25      7.01 o 
   7   7   6      681.29      626.64     18.81 o 
   9   7   6      229.89      224.98     16.38 o 
  11   7   6      656.62      547.43     25.49 o 
  13   7   6        7.62        6.50      9.16 o 
  15   7   6      241.41      200.19     16.01 o 
  17   7   6     2962.98     2752.01     57.96 o 
  19   7   6      275.36      268.05     26.72 o 
  21   7   6        3.32        1.61     17.07 o 
  23   7   6       66.68      101.32     23.81 o 
 -32   8   6       56.55       65.97     24.72 o 
 -30   8   6        4.51      -10.12     21.26 o 
 -28   8   6      430.45      523.50     24.69 o 
 -26   8   6      450.62      510.70     20.40 o 
 -24   8   6      997.44      994.52     26.10 o 
 -22   8   6        0.19        6.61      9.56 o 
 -20   8   6      950.14      977.90     27.64 o 
 -18   8   6      677.49      755.53     23.85 o 
 -16   8   6     1313.13     1442.11     32.55 o 
 -14   8   6       91.56       45.76      9.94 o 
 -12   8   6      214.91      168.86     12.03 o 
 -10   8   6      670.99      625.37     18.33 o 
  -8   8   6       21.67       15.98      6.22 o 
  -6   8   6     3489.30     3274.56     42.43 o 
  -4   8   6     2427.09     2471.58     37.47 o 
  -2   8   6      105.32      132.02     12.88 o 
   0   8   6     1105.21     1182.88     22.62 o 
   2   8   6     1191.88     1193.56     22.55 o 
   4   8   6      355.14      297.93     14.87 o 
   6   8   6       91.88       74.15      9.37 o 
   8   8   6      194.97      183.81     11.92 o 
  10   8   6      676.72      630.86     29.19 o 
  12   8   6       38.41       30.82     10.53 o 
  14   8   6      901.40      815.48     27.63 o 
  16   8   6      810.88      848.92     29.47 o 
  18   8   6       95.65      106.82     24.04 o 
  20   8   6       44.86       34.24     20.92 o 
  22   8   6      158.71      184.85     28.45 o 
 -29   9   6       35.22        4.95     24.14 o 
 -27   9   6      117.60      135.14     42.64 o 
 -25   9   6       25.20       11.34     13.18 o 
 -23   9   6       38.90       20.81     10.61 o 
 -21   9   6       31.77       42.36     12.45 o 
 -19   9   6       92.65       44.93     11.87 o 
 -17   9   6      118.33       74.52     11.99 o 
 -15   9   6       45.36       45.84     13.70 o 
 -13   9   6      650.52      575.88     19.85 o 
 -11   9   6      195.97      196.18     14.20 o 
  -9   9   6      158.01      113.92     10.79 o 
  -7   9   6       67.47       72.29      8.83 o 
  -5   9   6      140.53      193.24     13.69 o 
  -3   9   6      115.18       97.57     10.24 o 
  -1   9   6      661.74      629.56     17.18 o 
   1   9   6      244.80      224.09     12.76 o 
   3   9   6        9.25        6.16      7.96 o 
   5   9   6       12.94        9.56      8.45 o 
   7   9   6      155.66      174.65     13.69 o 
   9   9   6        6.68       -0.23      7.96 o 
  11   9   6      382.99      344.85     19.99 o 
  13   9   6        6.37       -4.37      9.86 o 
  15   9   6      122.25      122.32     15.37 o 
  17   9   6      276.65      316.98     21.46 o 
  19   9   6       13.74        7.54     12.69 o 
  21   9   6       10.26       33.58     20.11 o 
 -28  10   6        4.40       -2.35     21.99 o 
 -26  10   6       27.88       12.58     21.26 o 
 -24  10   6       81.23       88.99     15.79 o 
 -22  10   6      112.94      116.60     15.20 o 
 -20  10   6       31.63       13.28     11.61 o 
 -18  10   6      404.06      447.66     21.22 o 
 -16  10   6      201.40      255.94     16.62 o 
 -14  10   6       60.92       35.71     10.37 o 
 -12  10   6       37.40       39.16     12.08 o 
 -10  10   6        1.00       -7.68      7.68 o 
  -8  10   6       37.96       20.61     13.94 o 
  -6  10   6     1234.89     1226.80     28.28 o 
  -4  10   6     1929.49     1955.72     37.56 o 
  -2  10   6      317.52      278.72     13.37 o 
   0  10   6        6.06       10.91      8.63 o 
   2  10   6        2.58        7.11      9.29 o 
   4  10   6      606.69      642.59     25.24 o 
   6  10   6       34.25       38.72      9.62 o 
   8  10   6       10.34       -1.61      8.80 o 
  10  10   6       32.38       54.29     10.72 o 
  12  10   6        0.94      -10.35     10.35 o 
  14  10   6      549.55      649.57     28.09 o 
  16  10   6       46.31       40.31     13.85 o 
  18  10   6        0.88        1.19     14.59 o 
 -25  11   6        1.13      -19.31     19.31 o 
 -23  11   6       51.56       62.84     21.53 o 
 -21  11   6       72.73       46.99     15.85 o 
 -19  11   6      113.56       97.49     14.47 o 
 -17  11   6      590.48      597.38     34.58 o 
 -15  11   6      209.33      206.58     18.61 o 
 -13  11   6       22.03       12.21     12.94 o 
 -11  11   6      106.17       82.49     14.53 o 
  -9  11   6        9.80       13.72      9.62 o 
  -7  11   6        4.08      -11.15     11.15 o 
  -5  11   6      205.12      215.87     14.31 o 
  -3  11   6      162.10      171.77     15.41 o 
  -1  11   6       84.99       71.81     12.83 o 
   1  11   6       42.86       16.53     10.89 o 
   3  11   6      497.80      555.88     24.98 o 
   5  11   6     1860.50     1962.43     55.20 o 
   7  11   6       22.80       38.45     14.83 o 
   9  11   6       96.45      128.76     16.56 o 
  11  11   6       15.09        9.85     10.37 o 
  13  11   6       45.88       53.41     16.96 o 
  15  11   6       72.76       36.75     22.53 o 
  17  11   6       90.63       78.05     24.14 o 
 -20  12   6       18.13        0.00     24.14 o 
 -18  12   6        0.44      -13.15     13.15 o 
 -16  12   6       51.54       33.13     14.81 o 
 -14  12   6        0.55      -12.68     13.23 o 
 -12  12   6      299.29      337.34     22.17 o 
 -10  12   6      148.29      154.23     17.60 o 
  -8  12   6      247.89      263.69     16.42 o 
  -6  12   6        0.86       -9.74     10.74 o 
  -4  12   6       64.37       40.93     12.36 o 
  -2  12   6        7.12      -10.50     10.50 o 
   0  12   6        4.75       -5.24     10.94 o 
   2  12   6        0.99       -9.91     14.19 o 
   4  12   6       42.05       76.39     21.72 o 
   6  12   6       13.24       35.45     17.39 o 
   8  12   6      457.17      547.40     35.40 o 
  10  12   6       25.84       14.38     17.70 o 
  12  12   6      267.84      263.83     45.86 o 
 -17  13   6        0.13       20.92     27.36 o 
 -15  13   6        8.10      -14.16     14.16 o 
 -13  13   6       55.38       59.96     16.67 o 
 -11  13   6        5.65      -11.65     13.47 o 
  -9  13   6      331.18      396.61     25.35 o 
  -7  13   6      101.73      145.17     16.52 o 
  -5  13   6        0.54      -11.74     11.74 o 
  -3  13   6        6.41       -9.74     11.43 o 
  -1  13   6       16.91       -1.69     12.23 o 
   1  13   6        0.14       -8.85     15.93 o 
   3  13   6       19.00       24.14     24.14 o 
   5  13   6       59.20       57.93     25.75 o 
   7  13   6        5.21      -11.26     22.53 o 
   9  13   6       30.37        0.00     24.14 o 
 -12  14   6       54.45       43.45     30.57 o 
 -10  14   6       59.44       12.87     27.36 o 
  -8  14   6       19.73       12.87     25.75 o 
  -6  14   6       41.42       40.70     17.61 o 
  -4  14   6        4.13        8.85     15.93 o 
  -2  14   6        0.13      -14.66     14.66 o 
   0  14   6      169.88      143.21     28.96 o 
   2  14   6      100.09       57.93     27.36 o 
 -37   1   7      423.82      503.08     28.87 o 
 -35   1   7      150.13      145.33     24.77 o 
 -33   1   7       64.46       51.18     15.01 o 
 -31   1   7      179.61      161.64     13.59 o 
 -29   1   7       63.10       76.70     11.06 o 
 -27   1   7     4385.05     4221.59     61.87 o 
 -25   1   7     1606.68     1677.07     34.81 o 
 -23   1   7      847.70      890.80     22.81 o 
 -21   1   7       77.43       47.53      7.76 o 
 -19   1   7     2080.70     2019.28     35.95 o 
 -17   1   7    18179.32    17527.96    230.89 o 
 -15   1   7     3083.49     3034.19     46.88 o 
 -13   1   7       13.15       28.38      5.18 o 
 -11   1   7       17.31       21.97      5.65 o 
  -9   1   7     6373.41     6172.52     74.83 o 
  -7   1   7     7611.32     7799.85     84.35 o 
  -5   1   7        0.09       31.63      4.72 o 
  -3   1   7     1187.80     1020.71     18.95 o 
  -1   1   7      471.18      290.93     10.44 o 
   1   1   7      179.00      321.62      8.90 o 
   3   1   7    17504.45    18360.13    177.50 o 
   5   1   7    12267.15    12822.19    135.50 o 
   7   1   7     1798.61     1715.58     26.41 o 
   9   1   7     2536.68     2342.70     37.09 o 
  11   1   7     1015.18      882.22     26.45 o 
  13   1   7      112.49       95.42     11.10 o 
  15   1   7     1348.98     1249.50     43.19 o 
  17   1   7      575.49      565.71     30.66 o 
  19   1   7       47.72       32.42     15.33 o 
  21   1   7      329.22      363.67     29.00 o 
  23   1   7      645.26      697.59     42.64 o 
  25   1   7     1320.56     1359.16     54.04 o 
  27   1   7        8.17       48.27     30.57 o 
 -36   2   7        3.67      -11.36     11.36 o 
 -34   2   7        3.33      -10.20     10.20 o 
 -32   2   7       41.79       28.32     10.69 o 
 -30   2   7      167.47      196.58     13.80 o 
 -28   2   7       40.85       46.92     10.29 o 
 -26   2   7       18.09        6.09      9.19 o 
 -24   2   7      498.88      487.32     16.86 o 
 -22   2   7       36.09       40.67      7.57 o 
 -20   2   7      100.06      103.00      8.81 o 
 -18   2   7     1688.82     1597.11     29.96 o 
 -16   2   7      193.82      214.54     10.75 o 
 -14   2   7      141.29       85.05      7.17 o 
 -12   2   7      766.40      860.22     19.28 o 
 -10   2   7      881.13      638.70     14.97 o 
  -8   2   7     1501.97     1983.19     24.89 o 
  -6   2   7      101.83       86.50      5.40 o 
  -4   2   7        6.74       14.48      3.18 o 
  -2   2   7    15130.46    15909.43    168.12 o 
   0   2   7        3.90       66.61      4.64 o 
   2   2   7     2082.45     2201.27     32.14 o 
   4   2   7        1.88        3.50      3.59 o 
   6   2   7     2934.02     2997.44     70.37 o 
   8   2   7     1947.68     1809.24     30.67 o 
  10   2   7       91.07      108.27     10.35 o 
  12   2   7      777.98      739.88     23.83 o 
  14   2   7      880.03      884.34     63.12 o 
  16   2   7      269.20      290.04     23.14 o 
  18   2   7     1084.15      994.89     39.78 o 
  20   2   7      277.40      267.42     24.29 o 
  22   2   7      315.18      277.92     25.87 o 
  24   2   7        1.06       20.92     25.75 o 
  26   2   7      438.56      495.61     53.10 o 
 -37   3   7       36.07       12.91     22.67 o 
 -35   3   7      139.25      161.55     15.34 o 
 -33   3   7       93.15       81.85     12.93 o 
 -31   3   7        0.69       -9.19      9.19 o 
 -29   3   7       28.56       31.20      9.99 o 
 -27   3   7       52.61       64.04     13.48 o 
 -25   3   7      833.75      754.70     20.47 o 
 -23   3   7      252.20      284.45     15.47 o 
 -21   3   7      510.15      494.20     13.99 o 
 -19   3   7      506.58      481.71     13.06 o 
 -17   3   7      101.91      102.28      8.46 o 
 -15   3   7        4.45       40.06      5.88 o 
 -13   3   7     5181.62     4851.18     62.27 o 
 -11   3   7     3673.25     3090.60     39.34 o 
  -9   3   7      903.65      975.59     18.90 o 
  -7   3   7     5490.34     6062.77     67.43 o 
  -5   3   7      473.19      609.01     12.71 o 
  -3   3   7       38.59       42.41      5.21 o 
  -1   3   7       52.35       96.30      4.49 o 
   1   3   7      145.87       86.83      9.96 o 
   3   3   7       42.91       64.21      6.07 o 
   5   3   7      823.78      736.52     15.88 o 
   7   3   7      993.80      989.30     25.32 o 
   9   3   7     2123.36     2091.95     49.24 o 
  11   3   7      896.31      926.61     49.88 o 
  13   3   7     2162.58     2097.58     69.19 o 
  15   3   7      528.70      522.16     48.27 o 
  17   3   7      114.50      105.82     14.70 o 
  19   3   7      380.63      345.96     41.84 o 
  21   3   7       95.76      122.29     32.18 o 
  23   3   7      363.00      402.28     48.27 o 
  25   3   7       22.10       69.19     32.18 o 
  27   3   7       23.83       33.79     30.57 o 
 -36   4   7        6.69      -21.03     21.03 o 
 -34   4   7       32.79       18.82     12.97 o 
 -32   4   7      358.68      378.89     18.17 o 
 -30   4   7        2.30       -7.17      9.35 o 
 -28   4   7        4.97       -2.03      7.92 o 
 -26   4   7       14.90        6.25      7.92 o 
 -24   4   7      920.39      929.12     20.70 o 
 -22   4   7      189.21      249.79     12.10 o 
 -20   4   7     1717.66     1435.98     24.61 o 
 -18   4   7       67.28      109.08      7.62 o 
 -16   4   7       77.00       83.46     11.24 o 
 -14   4   7      804.97      692.96     15.99 o 
 -12   4   7     3677.27     3642.85     43.63 o 
 -10   4   7       34.94       16.10      7.56 o 
  -8   4   7      297.26      214.46      8.22 o 
  -6   4   7      741.44      682.98     14.78 o 
  -4   4   7        0.14        4.40      2.72 o 
  -2   4   7     1421.88     1430.52     18.62 o 
   0   4   7     9335.36     9088.15     84.54 o 
   2   4   7     8474.30     8621.04    104.84 o 
   4   4   7      460.61      479.74     12.48 o 
   6   4   7      318.42      251.84     11.83 o 
   8   4   7      781.56      871.93     20.02 o 
  10   4   7      332.31      264.92     14.63 o 
  12   4   7     1521.33     1576.50     47.42 o 
  14   4   7      286.59      251.19     21.53 o 
  16   4   7      133.52      139.47     19.24 o 
  18   4   7      306.03      305.75     25.43 o 
  20   4   7     1712.32     1868.21     90.11 o 
  22   4   7      244.61      204.36     38.62 o 
  24   4   7       16.71       27.36     27.36 o 
  26   4   7       46.82       37.01     30.57 o 
 -35   5   7       44.94       37.61     24.29 o 
 -33   5   7        9.51        5.91     12.81 o 
 -31   5   7       49.31       45.04     11.82 o 
 -29   5   7      245.68      219.80     14.90 o 
 -27   5   7        2.50        1.22      7.61 o 
 -25   5   7        3.34        0.67      7.37 o 
 -23   5   7       44.12       31.31      7.83 o 
 -21   5   7      746.88      723.31     18.00 o 
 -19   5   7       68.26       72.20      7.93 o 
 -17   5   7       18.40       20.95      6.33 o 
 -15   5   7      632.95      572.47     15.53 o 
 -13   5   7      278.13      352.38     12.62 o 
 -11   5   7     3409.73     3939.37     47.61 o 
  -9   5   7      965.63      945.91     19.55 o 
  -7   5   7       71.31        9.48      3.98 o 
  -5   5   7     2380.08     2417.46     28.35 o 
  -3   5   7      124.34      131.49      5.31 o 
  -1   5   7      391.95      413.80      8.38 o 
   1   5   7       13.80       29.29      3.74 o 
   3   5   7      501.38      520.57     13.60 o 
   5   5   7       83.73       92.93      6.69 o 
   7   5   7      751.92      672.84     17.58 o 
   9   5   7       34.89       20.24      8.69 o 
  11   5   7     2366.43     2132.59     67.63 o 
  13   5   7       31.70       26.34      8.65 o 
  15   5   7      410.19      487.87     29.75 o 
  17   5   7     1122.34     1000.26     41.24 o 
  19   5   7       56.31       85.58     20.39 o 
  21   5   7       20.92       20.92     27.36 o 
  23   5   7        5.26      -11.26     27.36 o 
  25   5   7        0.56       -1.61     28.96 o 
 -34   6   7       86.30       98.09     25.87 o 
 -32   6   7      310.18      358.90     26.56 o 
 -30   6   7      110.22      111.53     13.26 o 
 -28   6   7       98.17       96.59     12.54 o 
 -26   6   7      541.59      546.36     25.50 o 
 -24   6   7      118.32       95.28     10.87 o 
 -22   6   7      185.62      205.51     11.42 o 
 -20   6   7       41.46       10.75      7.15 o 
 -18   6   7     2752.00     2803.59     39.62 o 
 -16   6   7     3323.59     3176.27     42.94 o 
 -14   6   7       18.97       58.86      8.36 o 
 -12   6   7     4371.61     4202.01     56.83 o 
 -10   6   7        0.18       14.12      5.75 o 
  -8   6   7     1706.41     1686.75     30.62 o 
  -6   6   7     1019.27      951.51     19.74 o 
  -4   6   7       17.38       21.65      4.42 o 
  -2   6   7      636.99      631.99     13.16 o 
   0   6   7      101.27       95.12      4.94 o 
   2   6   7     5653.83     5610.82     63.59 o 
   4   6   7     3202.67     3311.64     51.97 o 
   6   6   7        2.49       -3.63      6.12 o 
   8   6   7       87.82       62.51      9.67 o 
  10   6   7      253.38      213.07     23.67 o 
  12   6   7      340.04      318.56     17.65 o 
  14   6   7      647.58      766.07     25.31 o 
  16   6   7        6.75       11.92     15.33 o 
  18   6   7      237.29      273.59     26.10 o 
  20   6   7      170.03      241.43     40.23 o 
  22   6   7       81.57       83.68     33.79 o 
  24   6   7       66.32       86.89     35.40 o 
 -33   7   7        5.40       -0.62     22.17 o 
 -31   7   7       12.71        6.18     21.03 o 
 -29   7   7       52.06       45.21     12.12 o 
 -27   7   7       21.08       10.58     10.80 o 
 -25   7   7      144.71      185.52     14.01 o 
 -23   7   7      167.27      231.04     14.18 o 
 -21   7   7      875.32      874.34     22.62 o 
 -19   7   7      284.73      284.62     14.41 o 
 -17   7   7     1312.93     1343.04     24.68 o 
 -15   7   7     1484.58     1300.86     26.73 o 
 -13   7   7     1283.19     1106.59     27.08 o 
 -11   7   7      992.46     1037.09     21.26 o 
  -9   7   7       91.98      112.09     12.24 o 
  -7   7   7       17.35       42.14      6.47 o 
  -5   7   7      231.02      184.59      8.70 o 
  -3   7   7      274.57      235.32     10.98 o 
  -1   7   7     1335.34     1407.88     21.87 o 
   1   7   7       32.69       11.33      5.80 o 
   3   7   7     1414.42     1333.31     27.53 o 
   5   7   7     1309.85     1239.32     49.70 o 
   7   7   7      388.54      357.44     19.05 o 
   9   7   7     2201.86     2084.49     45.62 o 
  11   7   7      207.89      228.10     16.33 o 
  13   7   7       12.36       24.36      9.86 o 
  15   7   7      323.82      322.76     19.56 o 
  17   7   7      480.03      517.01     33.44 o 
  19   7   7      322.68      373.20     31.15 o 
  21   7   7       46.75       20.45     19.24 o 
  23   7   7       89.25      125.51     37.01 o 
 -32   8   7        0.99      -22.53     22.53 o 
 -30   8   7       45.84       47.75     22.67 o 
 -28   8   7      109.23      124.37     14.80 o 
 -26   8   7        5.68       -4.93     10.61 o 
 -24   8   7        8.28        2.29      9.89 o 
 -22   8   7       80.65       71.00     11.41 o 
 -20   8   7     1174.69     1119.37     26.09 o 
 -18   8   7      108.57      120.49     12.80 o 
 -16   8   7      950.05      893.59     26.39 o 
 -14   8   7       33.10       38.15     11.43 o 
 -12   8   7      193.34      184.78     16.28 o 
 -10   8   7      398.02      373.22     14.00 o 
  -8   8   7     1614.75     1451.55     24.30 o 
  -6   8   7       43.80       38.98      7.96 o 
  -4   8   7     1207.10     1244.87     24.40 o 
  -2   8   7      724.56      626.70     25.99 o 
   0   8   7       69.54       51.49      7.57 o 
   2   8   7        4.08       -2.33      5.91 o 
   4   8   7      389.58      372.52     16.07 o 
   6   8   7      601.49      594.60     19.04 o 
   8   8   7        8.95       10.12      8.20 o 
  10   8   7      718.42      671.78     24.55 o 
  12   8   7      282.54      268.32     23.23 o 
  14   8   7      121.56      120.29     28.73 o 
  16   8   7       29.66       26.89     20.37 o 
  18   8   7       27.64        8.38     12.24 o 
  20   8   7      188.45      223.72     28.45 o 
 -29   9   7      343.90      412.82     36.20 o 
 -27   9   7      561.92      634.49     39.63 o 
 -25   9   7      257.27      303.56     17.76 o 
 -23   9   7       31.80        3.59     10.23 o 
 -21   9   7       29.77       36.95     10.92 o 
 -19   9   7       58.99       52.79     12.62 o 
 -17   9   7      295.58      283.82     16.80 o 
 -15   9   7      134.29      116.29     15.16 o 
 -13   9   7       90.25       56.32     12.08 o 
 -11   9   7       41.58       53.87      8.36 o 
  -9   9   7       82.22       63.34      9.62 o 
  -7   9   7      191.89      244.90     12.97 o 
  -5   9   7        9.91       -7.08      7.08 o 
  -3   9   7      171.55      188.66     11.22 o 
  -1   9   7      229.12      270.78     15.04 o 
   1   9   7      452.51      445.25     28.10 o 
   3   9   7     2028.47     1933.89     37.34 o 
   5   9   7      159.58      144.17     11.80 o 
   7   9   7       44.26       39.03      9.27 o 
   9   9   7        2.59       -7.84      7.84 o 
  11   9   7      211.35      222.07     17.73 o 
  13   9   7      159.76      177.93     16.57 o 
  15   9   7      112.14      128.48     15.98 o 
  17   9   7       39.28       40.84     14.94 o 
  19   9   7      104.16      108.88     18.21 o 
 -28  10   7      110.99      128.46     59.54 o 
 -26  10   7      132.24      135.25     38.62 o 
 -24  10   7       16.81        1.08     11.27 o 
 -22  10   7        0.01       -9.74      9.74 o 
 -20  10   7      409.63      457.45     26.48 o 
 -18  10   7      620.28      619.92     25.32 o 
 -16  10   7        8.60       -6.61     12.53 o 
 -14  10   7       26.36       15.13     14.19 o 
 -12  10   7       33.86       12.18      8.68 o 
 -10  10   7       22.41       -3.50      8.66 o 
  -8  10   7      258.52      253.23     14.22 o 
  -6  10   7      654.05      673.96     21.77 o 
  -4  10   7      284.72      250.64     16.72 o 
  -2  10   7      161.73      165.38     12.30 o 
   0  10   7       81.66       79.23     11.85 o 
   2  10   7      246.61      288.19     19.76 o 
   4  10   7        0.00       18.21     11.35 o 
   6  10   7      428.60      461.37     19.22 o 
   8  10   7       11.61       -3.38      9.09 o 
  10  10   7       76.03       77.45     11.55 o 
  12  10   7        3.67       -9.30     11.51 o 
  14  10   7      380.98      383.85     23.81 o 
  16  10   7      170.89      147.23     28.16 o 
  18  10   7        0.07       -5.00     14.86 o 
 -25  11   7        3.02      -27.36     30.57 o 
 -23  11   7        6.54      -15.73     17.39 o 
 -21  11   7        1.87      -11.33     11.33 o 
 -19  11   7      156.74      188.70     25.75 o 
 -17  11   7      475.78      491.90     32.29 o 
 -15  11   7       98.14       77.05     16.03 o 
 -13  11   7       76.05       85.51     15.41 o 
 -11  11   7       26.64       33.33     10.51 o 
  -9  11   7      258.08      285.58     16.10 o 
  -7  11   7       70.19       56.26     10.95 o 
  -5  11   7      136.14      128.28     14.70 o 
  -3  11   7      149.37      139.87     14.50 o 
  -1  11   7      122.68      120.52     14.32 o 
   1  11   7      408.55      426.94     24.53 o 
   3  11   7      360.81      400.47     50.39 o 
   5  11   7       96.12      115.51     15.85 o 
   7  11   7        0.87        2.80     12.53 o 
   9  11   7       91.64       99.18     12.85 o 
  11  11   7      167.71      178.43     15.12 o 
  13  11   7      137.98      139.29     34.60 o 
  15  11   7        4.90       -3.94     32.99 o 
 -20  12   7       13.07      -16.47     16.47 o 
 -18  12   7      114.30      125.25     18.28 o 
 -16  12   7      114.56       89.81     16.92 o 
 -14  12   7       25.94       -1.69     13.22 o 
 -12  12   7      100.54      130.14     17.60 o 
 -10  12   7      142.38      154.66     13.87 o 
  -8  12   7       18.53        8.59     12.01 o 
  -6  12   7      113.56      106.75     14.32 o 
  -4  12   7       43.41       62.51     17.01 o 
  -2  12   7        0.92      -13.78     13.78 o 
   0  12   7      231.38      256.10     23.57 o 
   2  12   7        3.54       -3.04     15.33 o 
   4  12   7       39.91       34.31     17.61 o 
   6  12   7       58.06       91.55     20.11 o 
   8  12   7      288.70      335.84     43.45 o 
  10  12   7       29.84       38.77     18.54 o 
  12  12   7       72.34       44.09     19.69 o 
 -17  13   7       17.94       12.87     27.36 o 
 -15  13   7       43.47       39.80     17.02 o 
 -13  13   7       35.64       33.37     22.10 o 
 -11  13   7       21.57      -15.34     16.95 o 
  -9  13   7        0.42      -11.84     11.84 o 
  -7  13   7      129.82      162.27     22.32 o 
  -5  13   7       78.59      101.86     15.29 o 
  -3  13   7        5.48       -5.81     12.36 o 
  -1  13   7       34.35       -3.22     22.53 o 
   1  13   7       51.54       57.93     25.75 o 
   3  13   7       25.07      -24.14     24.14 o 
   5  13   7        0.43        4.83     24.14 o 
   7  13   7      225.76      209.19     32.18 o 
 -10  14   7       13.42       -4.83     25.75 o 
  -8  14   7       90.25       86.89     30.57 o 
  -6  14   7      116.45      105.03     28.16 o 
  -4  14   7        4.73       -9.65     15.93 o 
  -2  14   7       79.64       77.24     27.36 o 
   0  14   7       39.70       32.18     25.75 o 
 -38   0   8       64.48       57.93     33.79 o 
 -36   0   8      449.25      433.50     32.47 o 
 -34   0   8       16.92        6.71     16.24 o 
 -32   0   8     1885.39     2183.14     64.38 o 
 -30   0   8      647.78      711.77     53.91 o 
 -28   0   8     1142.98     1212.71     42.83 o 
 -26   0   8       85.56       66.96     15.45 o 
 -24   0   8      813.80      684.91     28.60 o 
 -22   0   8        6.53       15.73     10.05 o 
 -20   0   8      315.84      287.88     18.54 o 
 -18   0   8     1632.18     1568.92     41.92 o 
 -16   0   8       24.87       27.03      8.48 o 
 -14   0   8     2484.93     2568.77     57.73 o 
 -12   0   8      325.22      274.91     16.09 o 
 -10   0   8     5629.11     6129.56    295.75 o 
  -8   0   8      269.62      499.61     38.11 o 
  -6   0   8     9217.34     9443.92    144.15 o 
  -4   0   8     2506.96     2930.54     49.95 o 
  -2   0   8    11573.69    10886.59    165.06 o 
   0   0   8      334.12      352.12     12.00 o 
   2   0   8     2425.73     2357.05     41.50 o 
   4   0   8      305.93      312.56     11.67 o 
   6   0   8      731.77      706.87     26.82 o 
   8   0   8      291.43      358.46     22.53 o 
  10   0   8      865.96      721.67     25.30 o 
  12   0   8     6468.25     5915.19    185.05 o 
  14   0   8     1502.97     1408.00     65.97 o 
  16   0   8      705.75      624.35     46.66 o 
  18   0   8      618.07      634.00     46.66 o 
  20   0   8       91.87       57.93     25.75 o 
  22   0   8       65.40       88.50     28.96 o 
  24   0   8      321.01      323.44     43.45 o 
  26   0   8      880.63      823.88     62.76 o 
 -37   1   8      180.35      234.39     22.49 o 
 -35   1   8       24.06        3.11     12.39 o 
 -33   1   8       56.86       48.60     12.81 o 
 -31   1   8       99.53       91.29     13.35 o 
 -29   1   8      282.39      247.45     16.13 o 
 -27   1   8       68.18       35.50     11.15 o 
 -25   1   8      230.15      209.71     14.07 o 
 -23   1   8        9.88       -0.41      7.42 o 
 -21   1   8      489.97      435.05     15.70 o 
 -19   1   8      928.87      851.33     20.73 o 
 -17   1   8        0.70        6.22      5.99 o 
 -15   1   8       13.02       16.44      7.20 o 
 -13   1   8     1187.68     1420.49     34.84 o 
 -11   1   8    14380.47    14131.81    150.09 o 
  -9   1   8      508.73      720.16     20.87 o 
  -7   1   8       92.28       82.24      7.68 o 
  -5   1   8        0.04        7.61      3.16 o 
  -3   1   8      746.62      877.34     35.02 o 
  -1   1   8       93.95      127.47      5.04 o 
   1   1   8      337.46      279.67      7.94 o 
   3   1   8     4153.96     4056.17     48.98 o 
   5   1   8       19.83       31.54      3.17 o 
   7   1   8     2837.60     2922.49     39.21 o 
   9   1   8       19.76       28.63      9.94 o 
  11   1   8     4252.26     4030.49     72.78 o 
  13   1   8      643.29      609.70     31.27 o 
  15   1   8      584.08      488.01     29.52 o 
  17   1   8        2.57       -1.89     13.05 o 
  19   1   8       51.69       57.93     17.07 o 
  21   1   8       40.67       33.84     17.61 o 
  23   1   8      168.60      177.37     25.03 o 
  25   1   8       15.55      -19.31     27.36 o 
 -36   2   8       15.34      -11.95     14.16 o 
 -34   2   8       60.27       57.87     14.18 o 
 -32   2   8        6.41        6.34     12.31 o 
 -30   2   8      198.86      259.57     16.63 o 
 -28   2   8       97.99      104.84     12.51 o 
 -26   2   8       78.29      113.22     12.31 o 
 -24   2   8       15.19        3.93      8.70 o 
 -22   2   8      138.07      136.30     10.75 o 
 -20   2   8       37.02       12.59      7.07 o 
 -18   2   8     1645.60     1727.73     32.05 o 
 -16   2   8       56.06       65.67     10.92 o 
 -14   2   8      612.03      624.74     22.76 o 
 -12   2   8      685.78      749.50     17.50 o 
 -10   2   8     6196.05     6424.77     71.16 o 
  -8   2   8     6067.51     5994.17     66.94 o 
  -6   2   8    11504.06    12150.83    130.22 o 
  -4   2   8     8223.84     8627.74     93.83 o 
  -2   2   8     3220.06     3099.78     34.03 o 
   0   2   8        1.82        7.27      2.73 o 
   2   2   8      431.04      745.07     10.19 o 
   4   2   8      293.59      214.91     10.05 o 
   6   2   8     1114.35     1113.45     19.24 o 
   8   2   8      491.39      417.58     13.13 o 
  10   2   8      156.16      177.38     13.47 o 
  12   2   8     5374.56     5345.41     93.72 o 
  14   2   8     1094.97     1162.57     42.05 o 
  16   2   8       36.37       55.08     25.75 o 
  18   2   8      470.52      495.00     31.80 o 
  20   2   8      827.26      778.64     38.00 o 
  22   2   8       16.57       38.62     27.36 o 
  24   2   8       14.31       51.49     30.57 o 
  26   2   8       90.28       91.72     35.40 o 
 -37   3   8       37.86       32.95     16.72 o 
 -35   3   8       48.35       36.59     13.25 o 
 -33   3   8       23.33       16.67     11.05 o 
 -31   3   8      346.39      380.24     17.78 o 
 -29   3   8      463.20      423.94     17.40 o 
 -27   3   8      420.61      417.82     16.94 o 
 -25   3   8      671.02      665.40     21.97 o 
 -23   3   8     4450.43     4094.92     65.09 o 
 -21   3   8     1177.64     1177.52     26.54 o 
 -19   3   8        7.54       -5.99      5.99 o 
 -17   3   8      527.89      423.89     16.49 o 
 -15   3   8      224.64      274.86     12.09 o 
 -13   3   8       56.70      109.22      8.16 o 
 -11   3   8     1454.05     1090.99     18.80 o 
  -9   3   8     6178.45     6390.06     71.32 o 
  -7   3   8     2267.27     2420.62     30.37 o 
  -5   3   8      304.12      227.17     10.84 o 
  -3   3   8     6230.40     6210.31     69.39 o 
  -1   3   8        6.41        8.06      4.13 o 
   1   3   8      962.98      998.51     24.21 o 
   3   3   8      618.08      619.39     15.11 o 
   5   3   8     1484.51     1706.35     28.98 o 
   7   3   8      407.21      423.12     15.95 o 
   9   3   8       78.88       74.32     12.82 o 
  11   3   8     1757.77     1634.25     47.87 o 
  13   3   8     4057.93     3690.76    119.88 o 
  15   3   8      209.91      214.23     23.84 o 
  17   3   8      270.40      257.46     35.40 o 
  19   3   8      276.74      305.74     38.62 o 
  21   3   8      147.31      133.56     33.79 o 
  23   3   8      297.49      358.84     46.66 o 
  25   3   8        0.43      -24.14     25.75 o 
 -36   4   8       36.15        7.82     16.20 o 
 -34   4   8       37.83       33.25     13.20 o 
 -32   4   8       57.17       52.83     11.96 o 
 -30   4   8      147.62      151.84     13.30 o 
 -28   4   8      365.92      364.94     16.45 o 
 -26   4   8      131.65      111.59      9.95 o 
 -24   4   8      626.83      591.39     16.76 o 
 -22   4   8        9.73        2.98      7.72 o 
 -20   4   8      779.40      815.90     19.43 o 
 -18   4   8     1043.81     1007.91     22.75 o 
 -16   4   8     1824.42     1796.01     29.66 o 
 -14   4   8      221.09      281.46     11.49 o 
 -12   4   8      294.47      340.06     16.04 o 
 -10   4   8      338.40      402.92     10.67 o 
  -8   4   8     1363.45     1034.56     15.29 o 
  -6   4   8       13.38       -2.65      3.35 o 
  -4   4   8        2.41       14.59      3.49 o 
  -2   4   8      171.28      234.08      7.66 o 
   0   4   8       82.78      171.79      5.81 o 
   2   4   8     3484.00     3498.11     47.37 o 
   4   4   8      390.82      402.31     12.11 o 
   6   4   8       54.25       38.60      6.43 o 
   8   4   8      356.16      329.65     15.86 o 
  10   4   8      415.03      434.46     25.78 o 
  12   4   8      386.55      425.22     26.67 o 
  14   4   8      212.98      232.04     31.38 o 
  16   4   8      288.90      272.25     24.29 o 
  18   4   8      396.14      354.01     41.84 o 
  20   4   8       13.87       24.14     27.36 o 
  22   4   8       25.67        4.83     27.36 o 
  24   4   8      350.91      442.51     51.49 o 
 -35   5   8       44.73       15.46     23.30 o 
 -33   5   8        2.65       10.23     12.33 o 
 -31   5   8      129.17      118.84     15.20 o 
 -29   5   8      246.99      245.43     13.99 o 
 -27   5   8        9.80        4.76      7.94 o 
 -25   5   8       27.28       38.17      8.21 o 
 -23   5   8      295.93      277.75     12.88 o 
 -21   5   8      368.68      308.42     13.10 o 
 -19   5   8       14.03       20.15      7.98 o 
 -17   5   8     1929.10     1923.27     34.40 o 
 -15   5   8     1177.41     1225.31     23.78 o 
 -13   5   8      574.99      725.54     14.85 o 
 -11   5   8     3716.74     3412.15     42.57 o 
  -9   5   8     2078.49     2113.18     28.91 o 
  -7   5   8      544.92      604.10     11.33 o 
  -5   5   8     1403.42     1391.58     18.96 o 
  -3   5   8     1296.87     1202.75     16.04 o 
  -1   5   8       63.25       52.09      4.67 o 
   1   5   8      225.64      223.74      6.96 o 
   3   5   8       52.91       67.15      6.56 o 
   5   5   8      653.20      675.22     15.70 o 
   7   5   8      317.30      346.75     21.13 o 
   9   5   8     6243.34     5672.65     96.60 o 
  11   5   8      555.34      578.85     28.93 o 
  13   5   8     3184.68     3001.67     58.82 o 
  15   5   8      720.96      704.17     49.08 o 
  17   5   8      930.86      925.08     40.77 o 
  19   5   8      850.54      825.49     59.54 o 
  21   5   8      106.70       80.46     32.18 o 
  23   5   8      267.90      299.30     46.66 o 
 -34   6   8      234.82      258.64     31.62 o 
 -32   6   8        3.97      -13.96     13.96 o 
 -30   6   8        0.16      -10.32     10.32 o 
 -28   6   8       81.30       86.15     12.24 o 
 -26   6   8       74.32       72.78     11.50 o 
 -24   6   8       45.50       30.34      8.46 o 
 -22   6   8      168.60      205.97     11.54 o 
 -20   6   8      477.16      579.01     16.44 o 
 -18   6   8      269.27      211.84     12.60 o 
 -16   6   8     5462.44     5416.88     72.49 o 
 -14   6   8       79.74       89.03      7.29 o 
 -12   6   8     1332.57     1219.15     20.80 o 
 -10   6   8     2104.72     1906.50     27.66 o 
  -8   6   8      460.66      524.22     13.88 o 
  -6   6   8        9.35       21.72      4.28 o 
  -4   6   8      825.14      723.04     12.23 o 
  -2   6   8      428.62      452.34     10.28 o 
   0   6   8        0.12        1.47      5.76 o 
   2   6   8     1928.53     1994.76     35.18 o 
   4   6   8       51.64       63.62      9.74 o 
   6   6   8     1123.76     1089.12     24.17 o 
   8   6   8       12.78       11.18      9.32 o 
  10   6   8       19.71       12.76      9.13 o 
  12   6   8        0.96       14.85      9.45 o 
  14   6   8      119.05       91.51     12.21 o 
  16   6   8      126.53      134.78     21.62 o 
  18   6   8      150.60      151.00     23.30 o 
  20   6   8       55.36       67.58     32.18 o 
  22   6   8       62.20       53.10     33.79 o 
 -33   7   8       19.86       14.48     23.14 o 
 -31   7   8       68.26       23.74     16.43 o 
 -29   7   8       79.40       92.41     13.56 o 
 -27   7   8      158.49      176.61     15.02 o 
 -25   7   8      256.60      279.90     15.98 o 
 -23   7   8     1123.81     1221.41     27.80 o 
 -21   7   8     2041.16     2026.55     36.46 o 
 -19   7   8       65.00       26.93      9.29 o 
 -17   7   8      151.87      256.81     16.35 o 
 -15   7   8     3487.49     3456.95     50.98 o 
 -13   7   8      148.92      162.86     11.94 o 
 -11   7   8        2.11       -5.97      5.97 o 
  -9   7   8      590.86      565.80     22.04 o 
  -7   7   8      116.86      125.95      7.49 o 
  -5   7   8      568.26      455.34     15.48 o 
  -3   7   8      723.03      764.00     14.03 o 
  -1   7   8      995.91      938.51     19.87 o 
   1   7   8      423.87      395.78     13.34 o 
   3   7   8      357.82      300.36     14.44 o 
   5   7   8      472.06      416.10     16.40 o 
   7   7   8     1717.63     1557.61     34.84 o 
   9   7   8        4.29       17.46      9.45 o 
  11   7   8      115.28      134.71     13.37 o 
  13   7   8      867.21      783.77     26.90 o 
  15   7   8       33.21        0.42     10.68 o 
  17   7   8       38.60       32.18     18.10 o 
  19   7   8       77.41       55.52     20.48 o 
  21   7   8       74.92       20.92     30.57 o 
 -32   8   8       19.13      -15.97     21.99 o 
 -30   8   8        1.79        4.26     20.84 o 
 -28   8   8      105.83      131.19     15.19 o 
 -26   8   8      251.89      332.09     18.09 o 
 -24   8   8       90.19       80.75     12.32 o 
 -22   8   8      397.69      392.21     17.86 o 
 -20   8   8       53.33       73.37     11.21 o 
 -18   8   8      252.18      274.13     16.19 o 
 -16   8   8        4.55        3.18      9.23 o 
 -14   8   8      301.85      348.21     14.63 o 
 -12   8   8      956.67      835.77     19.65 o 
 -10   8   8       85.70       67.08      8.71 o 
  -8   8   8     5838.61     5834.85     69.52 o 
  -6   8   8     1117.53      970.27     21.45 o 
  -4   8   8      199.58      183.51     10.46 o 
  -2   8   8        0.50       -6.15      6.15 o 
   0   8   8     1496.64     1493.59     26.68 o 
   2   8   8      580.27      638.83     19.77 o 
   4   8   8      104.64       91.88      9.74 o 
   6   8   8       81.08       80.54     14.17 o 
   8   8   8      353.76      317.41     16.18 o 
  10   8   8      587.76      574.82     24.31 o 
  12   8   8      909.72      836.83     39.05 o 
  14   8   8      850.66      872.81     30.22 o 
  16   8   8      122.17      139.81     26.59 o 
  18   8   8      443.85      499.13     25.14 o 
  20   8   8      522.25      570.25     39.63 o 
 -29   9   8        5.06       -7.54     24.94 o 
 -27   9   8       10.46      -15.26     15.26 o 
 -25   9   8        0.00      -10.65     10.65 o 
 -23   9   8       52.23       24.29     11.33 o 
 -21   9   8      142.87      121.95     12.86 o 
 -19   9   8        7.74        6.69     11.22 o 
 -17   9   8        9.21       -9.65     10.20 o 
 -15   9   8       31.81       30.04     12.08 o 
 -13   9   8      115.88       94.83      9.77 o 
 -11   9   8       96.54       93.65     10.12 o 
  -9   9   8       17.71       13.84     12.49 o 
  -7   9   8        0.87       -7.23      7.23 o 
  -5   9   8      169.98      175.01     13.88 o 
  -3   9   8      222.96      194.17     17.50 o 
  -1   9   8       22.59       -1.26      8.16 o 
   1   9   8       17.91       17.82      9.24 o 
   3   9   8       78.48       65.98     10.01 o 
   5   9   8        0.13       -2.18      7.89 o 
   7   9   8      234.35      254.54     14.63 o 
   9   9   8      109.14      116.32     11.85 o 
  11   9   8        0.26       -1.41     10.72 o 
  13   9   8       14.13        7.42     12.06 o 
  15   9   8       14.99       16.05     13.06 o 
  17   9   8       38.91       18.81     13.37 o 
  19   9   8       27.14       17.70     19.31 o 
 -28  10   8      120.06       84.34     25.87 o 
 -26  10   8      182.22      184.60     21.48 o 
 -24  10   8       77.98       92.21     13.50 o 
 -22  10   8        2.02      -11.18     11.18 o 
 -20  10   8      332.24      348.74     19.65 o 
 -18  10   8      486.43      531.28     22.66 o 
 -16  10   8        0.62        0.72     24.14 o 
 -14  10   8      248.69      292.32     25.03 o 
 -12  10   8      184.69      190.37     13.17 o 
 -10  10   8        4.94       -8.42      8.42 o 
  -8  10   8      306.13      350.06     17.00 o 
  -6  10   8      233.25      254.48     25.55 o 
  -4  10   8       11.72       10.49      9.23 o 
  -2  10   8        0.20       -8.58      8.58 o 
   0  10   8      531.17      549.15     20.04 o 
   2  10   8      607.73      652.15     26.17 o 
   4  10   8       18.18       28.69      9.89 o 
   6  10   8        0.32       -4.72      9.05 o 
   8  10   8       38.97       56.37     11.18 o 
  10  10   8        0.09       -9.24      9.24 o 
  12  10   8      161.50      194.61     26.57 o 
  14  10   8      144.59      167.83     20.22 o 
  16  10   8       94.56       63.89     19.31 o 
 -25  11   8        1.97      -11.26     28.96 o 
 -23  11   8        0.25      -17.61     17.61 o 
 -21  11   8        5.41      -13.94     13.94 o 
 -19  11   8        3.10       -8.61     13.87 o 
 -17  11   8       46.72       19.41     18.75 o 
 -15  11   8       21.34       20.38     13.94 o 
 -13  11   8      243.04      248.85     19.76 o 
 -11  11   8      106.28      147.95     13.55 o 
  -9  11   8       34.79       33.24     10.63 o 
  -7  11   8       25.43        3.83     11.59 o 
  -5  11   8      151.58      146.64     15.05 o 
  -3  11   8        4.05      -10.50     10.50 o 
  -1  11   8        0.10      -10.92     10.92 o 
   1  11   8      147.44      128.97     17.50 o 
   3  11   8      144.79      150.01     22.46 o 
   5  11   8      154.79      154.25     25.36 o 
   7  11   8      273.73      281.24     33.21 o 
   9  11   8      326.77      330.66     19.51 o 
  11  11   8      102.17       64.29     14.04 o 
  13  11   8        0.03      -11.44     14.59 o 
 -20  12   8       10.64      -16.47     16.47 o 
 -18  12   8        7.78        0.58     15.05 o 
 -16  12   8       39.84       36.73     15.74 o 
 -14  12   8        3.28        4.28     13.87 o 
 -12  12   8       31.28       -1.13     13.47 o 
 -10  12   8      232.92      236.92     18.16 o 
  -8  12   8       57.93       64.40     14.78 o 
  -6  12   8        9.23        7.00     11.74 o 
  -4  12   8      107.35       85.26     13.96 o 
  -2  12   8        3.52       -8.66     11.29 o 
   0  12   8        2.82        4.29     15.33 o 
   2  12   8       68.10       20.60     16.95 o 
   4  12   8       74.28       68.43     18.10 o 
   6  12   8      189.99      239.82     33.79 o 
   8  12   8        5.33        7.62     16.95 o 
  10  12   8       42.80       35.21     19.24 o 
 -17  13   8      128.84      122.29     33.79 o 
 -15  13   8       72.97       60.34     22.76 o 
 -13  13   8        0.03      -25.75     25.75 o 
 -11  13   8       19.25      -25.75     25.75 o 
  -9  13   8       44.43       45.97     16.62 o 
  -7  13   8       15.95       -5.07     15.33 o 
  -5  13   8        2.17        6.44     14.79 o 
  -3  13   8       27.81       27.99     15.81 o 
  -1  13   8       37.24       25.75     24.14 o 
   1  13   8      170.90      194.71     30.57 o 
   3  13   8      131.33      173.79     30.57 o 
   5  13   8       69.79       54.71     27.36 o 
 -37   1   9       52.70       45.06     22.76 o 
 -35   1   9       12.06      -10.60     11.61 o 
 -33   1   9       36.13        8.31     11.70 o 
 -31   1   9      128.32       99.48     13.50 o 
 -29   1   9     1159.46     1232.66     43.43 o 
 -27   1   9       10.13       11.33      9.75 o 
 -25   1   9     1253.56     1146.42     33.09 o 
 -23   1   9      571.04      612.45     19.50 o 
 -21   1   9     1119.12     1130.56     44.60 o 
 -19   1   9     1950.15     1694.31     32.15 o 
 -17   1   9     1410.90     1323.94     26.73 o 
 -15   1   9     1745.79     1591.48     29.16 o 
 -13   1   9       75.99       38.46      6.14 o 
 -11   1   9     2909.79     2951.81     39.97 o 
  -9   1   9     2258.04     2191.61     28.17 o 
  -7   1   9      132.36      129.06      6.40 o 
  -5   1   9       35.79       11.78      3.67 o 
  -3   1   9     3115.00     3066.21     37.24 o 
  -1   1   9      975.19     1093.27     18.25 o 
   1   1   9     8713.20     8110.86     89.12 o 
   3   1   9     8563.61     8949.83     97.74 o 
   5   1   9       30.93       17.24      6.39 o 
   7   1   9     2331.05     2207.97     36.86 o 
   9   1   9      882.75      789.78     33.68 o 
  11   1   9     1768.79     1616.39     51.16 o 
  13   1   9      749.83      683.37     34.13 o 
  15   1   9     1934.77     1971.44     74.82 o 
  17   1   9      432.56      464.72     30.14 o 
  19   1   9        7.03       13.71     15.33 o 
  21   1   9     1357.43     1570.69     56.25 o 
  23   1   9      588.63      631.39     39.14 o 
 -38   2   9        7.39        1.69     21.53 o 
 -36   2   9       13.39        1.65     15.57 o 
 -34   2   9       29.32       22.56     12.27 o 
 -32   2   9      808.11      863.17     30.39 o 
 -30   2   9      148.37      159.83     14.53 o 
 -28   2   9       12.48        6.27     15.79 o 
 -26   2   9      206.80      195.77     13.99 o 
 -24   2   9        3.51        1.00      8.42 o 
 -22   2   9      208.86      238.18     13.37 o 
 -20   2   9      394.75      353.07     14.88 o 
 -18   2   9       20.26        6.74      6.53 o 
 -16   2   9        5.40       -3.51      5.71 o 
 -14   2   9      403.80      236.62     11.61 o 
 -12   2   9      166.27       83.21      7.35 o 
 -10   2   9        0.10       -0.42      3.36 o 
  -8   2   9      125.69      107.81      6.84 o 
  -6   2   9     1524.32     1461.05     20.76 o 
  -4   2   9      691.58      648.98     25.55 o 
  -2   2   9     1412.52     1697.68     23.26 o 
   0   2   9      228.36      243.16     10.07 o 
   2   2   9     1059.85     1093.19     13.62 o 
   4   2   9     1310.61     1270.29     21.63 o 
   6   2   9     1240.48     1030.06     18.71 o 
   8   2   9      247.16      230.96     11.49 o 
  10   2   9      174.71      139.33     13.69 o 
  12   2   9       32.74       15.29     13.65 o 
  14   2   9       26.64       38.86     15.33 o 
  16   2   9     1222.13     1254.50     82.07 o 
  18   2   9      237.92      253.46     24.44 o 
  20   2   9      262.61      267.12     38.62 o 
  22   2   9       17.98       24.14     27.36 o 
  24   2   9      617.85      674.23     59.54 o 
 -37   3   9       20.04        8.47     21.26 o 
 -35   3   9        0.07      -14.11     14.11 o 
 -33   3   9        8.92        4.89     11.70 o 
 -31   3   9      382.79      395.91     20.59 o 
 -29   3   9      647.01      745.32     24.54 o 
 -27   3   9        8.19       -7.34      8.93 o 
 -25   3   9      669.54      716.09     22.65 o 
 -23   3   9       33.05        8.71     10.18 o 
 -21   3   9       56.65       64.58     17.42 o 
 -19   3   9      321.25      330.22     14.45 o 
 -17   3   9        0.05        3.05      6.14 o 
 -15   3   9      668.12      595.09     17.14 o 
 -13   3   9      514.79      542.25     12.81 o 
 -11   3   9     1653.30     1505.91     21.03 o 
  -9   3   9       31.96       19.50      3.91 o 
  -7   3   9       45.96       13.11      3.95 o 
  -5   3   9       53.39       22.71      7.80 o 
  -3   3   9      436.39      536.85     10.55 o 
  -1   3   9      608.61      725.71     13.33 o 
   1   3   9      134.73      175.82      8.49 o 
   3   3   9       94.63       87.29      6.68 o 
   5   3   9      653.49      587.40     17.06 o 
   7   3   9      333.24      310.20     14.27 o 
   9   3   9      556.44      514.27     18.12 o 
  11   3   9      207.94      202.55     15.64 o 
  13   3   9      384.97      356.84     20.06 o 
  15   3   9       66.32       83.68     25.75 o 
  17   3   9      141.51      154.48     32.18 o 
  19   3   9        0.35       12.87     24.14 o 
  21   3   9      493.10      469.87     49.88 o 
  23   3   9        0.85       -8.05     27.36 o 
 -36   4   9        0.08      -17.78     17.78 o 
 -34   4   9      212.88      247.88     18.71 o 
 -32   4   9        6.07      -11.37     11.37 o 
 -30   4   9       33.21       13.70     11.27 o 
 -28   4   9        3.92      -10.22     10.22 o 
 -26   4   9      213.47      182.00     13.83 o 
 -24   4   9      159.86      184.66     13.58 o 
 -22   4   9     1669.87     1695.85     34.97 o 
 -20   4   9      455.41      357.14     14.32 o 
 -18   4   9      921.97      996.25     21.63 o 
 -16   4   9      158.90      208.80     10.70 o 
 -14   4   9     1291.93     1280.45     20.20 o 
 -12   4   9      210.80      269.37     13.13 o 
 -10   4   9       84.00       73.27      6.56 o 
  -8   4   9       46.94       26.48      4.56 o 
  -6   4   9      314.67      337.24     12.73 o 
  -4   4   9      247.48      176.93      7.97 o 
  -2   4   9     4960.00     5010.15     57.25 o 
   0   4   9     5609.89     5310.70     55.97 o 
   2   4   9       25.81       11.08      5.38 o 
   4   4   9      224.82      220.68     10.43 o 
   6   4   9      896.51      820.51     17.81 o 
   8   4   9       14.51        4.15     10.68 o 
  10   4   9      737.65      777.72     23.68 o 
  12   4   9      702.07      769.72     33.21 o 
  14   4   9      135.90      191.68     20.84 o 
  16   4   9      340.80      442.51     46.66 o 
  18   4   9     1367.27     1259.95     72.41 o 
  20   4   9      732.09      738.59     59.54 o 
  22   4   9        1.03       -6.44     25.75 o 
 -35   5   9       18.52        6.97     19.64 o 
 -33   5   9       31.17       38.49     19.64 o 
 -31   5   9      238.37      264.69     21.43 o 
 -29   5   9        0.14       -1.29     12.54 o 
 -27   5   9       35.11       22.45      9.70 o 
 -25   5   9        2.55       -6.73      7.93 o 
 -23   5   9      218.19      191.75     12.46 o 
 -21   5   9        0.12        7.07      8.29 o 
 -19   5   9      559.81      535.44     17.15 o 
 -17   5   9        0.54        0.04      7.41 o 
 -15   5   9      287.67      249.15     11.88 o 
 -13   5   9       58.91       54.17      6.31 o 
 -11   5   9     1119.95     1257.13     20.72 o 
  -9   5   9      195.65      183.22      8.83 o 
  -7   5   9      358.02      498.97     10.91 o 
  -5   5   9     1798.82     1775.35     25.09 o 
  -3   5   9      213.29      244.47      8.59 o 
  -1   5   9       20.73       12.00      4.02 o 
   1   5   9      114.65      104.26      7.64 o 
   3   5   9      309.43      272.23     13.81 o 
   5   5   9       29.23       23.78      7.06 o 
   7   5   9        0.77       -4.06      6.91 o 
   9   5   9      411.43      329.55     17.98 o 
  11   5   9      303.57      295.10     27.54 o 
  13   5   9       27.36       26.24      9.89 o 
  15   5   9      151.20      135.42     21.03 o 
  17   5   9        7.80       11.26     22.53 o 
  19   5   9       54.44       43.45     30.57 o 
  21   5   9       15.48       16.09     28.96 o 
 -34   6   9      258.71      361.12     32.47 o 
 -32   6   9        5.65       21.77     20.92 o 
 -30   6   9      132.26      126.09     16.00 o 
 -28   6   9      280.99      332.81     19.55 o 
 -26   6   9      157.24      134.94     12.60 o 
 -24   6   9       10.87       -8.60      8.60 o 
 -22   6   9       94.87      111.51     11.31 o 
 -20   6   9      496.56      533.58     18.01 o 
 -18   6   9      504.47      595.57     18.47 o 
 -16   6   9      934.86     1004.39     23.17 o 
 -14   6   9     2275.33     2138.88     31.01 o 
 -12   6   9     1902.06     1935.43     28.77 o 
 -10   6   9      128.16      116.89      7.75 o 
  -8   6   9     2924.16     2799.38     39.92 o 
  -6   6   9       17.88       22.12      6.50 o 
  -4   6   9      710.73      554.49     11.23 o 
  -2   6   9      139.05      118.12      8.61 o 
   0   6   9     1315.05     1224.99     22.33 o 
   2   6   9      486.15      580.99     17.90 o 
   4   6   9        5.24       -6.07      6.49 o 
   6   6   9     1895.78     1834.43     34.40 o 
   8   6   9     1600.79     1565.94     37.55 o 
  10   6   9      301.41      244.97     16.70 o 
  12   6   9      516.40      479.53     21.73 o 
  14   6   9        8.69        1.41      9.98 o 
  16   6   9       12.57       -4.55     16.24 o 
  18   6   9      323.03      384.58     46.66 o 
  20   6   9      112.86       90.11     35.40 o 
 -33   7   9       29.85        5.22     20.48 o 
 -31   7   9      299.59      329.30     52.30 o 
 -29   7   9      323.49      374.38     21.32 o 
 -27   7   9      278.06      274.62     27.02 o 
 -25   7   9       12.07        6.90     11.15 o 
 -23   7   9        0.11       -4.60     10.51 o 
 -21   7   9      180.84      192.82     13.45 o 
 -19   7   9      229.58      224.20     13.47 o 
 -17   7   9        1.10       -5.91      8.26 o 
 -15   7   9      511.64      573.17     25.13 o 
 -13   7   9      498.59      482.46     16.07 o 
 -11   7   9       68.64       78.77      9.95 o 
  -9   7   9     1338.41     1312.83     24.35 o 
  -7   7   9      818.59      843.27     15.97 o 
  -5   7   9     2420.37     2533.87     31.38 o 
  -3   7   9      656.69      648.41     17.17 o 
  -1   7   9     1516.02     1422.17     25.68 o 
   1   7   9      538.07      600.67     19.07 o 
   3   7   9       17.78       10.07      7.59 o 
   5   7   9        1.44        0.66      7.59 o 
   7   7   9      282.96      294.52     15.24 o 
   9   7   9      947.21      918.58     29.08 o 
  11   7   9       30.93       20.08     10.88 o 
  13   7   9       18.59        7.84     10.88 o 
  15   7   9       23.73       24.44     11.41 o 
  17   7   9       14.89        8.35     18.10 o 
  19   7   9       35.22       33.79     28.96 o 
 -32   8   9       84.94       48.27     37.01 o 
 -30   8   9       18.76       -8.74     19.31 o 
 -28   8   9       52.60        2.70     13.33 o 
 -26   8   9       45.10       49.39     13.99 o 
 -24   8   9        1.33      -10.80     10.80 o 
 -22   8   9      154.49      143.62     17.19 o 
 -20   8   9       15.18        5.92     11.22 o 
 -18   8   9        3.88        7.78     10.24 o 
 -16   8   9       65.73       46.58      9.53 o 
 -14   8   9       33.89        7.82      5.74 o 
 -12   8   9       68.54       43.65      7.60 o 
 -10   8   9       29.38       19.32      7.13 o 
  -8   8   9      915.16      910.48     18.85 o 
  -6   8   9      125.21      139.56      8.59 o 
  -4   8   9       55.81       39.95      9.29 o 
  -2   8   9      278.37      315.52     13.53 o 
   0   8   9      462.77      472.83     19.97 o 
   2   8   9      113.06      115.74     10.58 o 
   4   8   9        5.52       -3.61      7.80 o 
   6   8   9       66.55       66.63     10.18 o 
   8   8   9      234.34      238.17     14.29 o 
  10   8   9      100.98       85.99     17.66 o 
  12   8   9       71.52       70.95     19.00 o 
  14   8   9        1.85        2.30     11.81 o 
  16   8   9        1.63       -5.96     11.87 o 
  18   8   9      114.14      163.45     17.72 o 
 -29   9   9       10.72        5.54     20.39 o 
 -27   9   9        0.85      -17.78     17.78 o 
 -25   9   9      135.08      179.94     17.15 o 
 -23   9   9      618.98      649.25     34.37 o 
 -21   9   9      248.24      226.87     17.28 o 
 -19   9   9      266.93      261.25     17.49 o 
 -17   9   9      178.25      180.06     14.83 o 
 -15   9   9      106.38       99.16     12.37 o 
 -13   9   9       51.41       34.41      9.12 o 
 -11   9   9        0.31       -6.62      6.62 o 
  -9   9   9      828.90      867.15     19.27 o 
  -7   9   9       36.88       21.44      8.36 o 
  -5   9   9       21.67       32.15      9.45 o 
  -3   9   9       12.56        2.56      8.45 o 
  -1   9   9       42.18       23.39      7.95 o 
   1   9   9      801.44      793.88     22.78 o 
   3   9   9      195.57      207.33     20.98 o 
   5   9   9      234.17      164.21     12.49 o 
   7   9   9      207.42      206.89     13.83 o 
   9   9   9      374.92      373.90     18.12 o 
  11   9   9        7.48      -11.51     11.51 o 
  13   9   9       33.56       25.63     12.87 o 
  15   9   9       12.58        3.05     12.93 o 
  17   9   9      133.23      124.56     20.47 o 
 -28  10   9       67.24       53.10     35.40 o 
 -26  10   9       25.34       31.05     20.84 o 
 -24  10   9        0.70      -12.45     12.45 o 
 -22  10   9      108.23       93.30     14.95 o 
 -20  10   9       55.39       57.60     13.61 o 
 -18  10   9      361.08      397.90     23.12 o 
 -16  10   9        1.24      -11.74     11.74 o 
 -14  10   9      154.41      157.36     14.24 o 
 -12  10   9       19.84       -1.65      8.09 o 
 -10  10   9      284.60      277.62     19.97 o 
  -8  10   9      688.70      650.75     25.09 o 
  -6  10   9     1179.48     1174.91     29.01 o 
  -4  10   9        0.02       -8.97      8.97 o 
  -2  10   9      214.90      212.20     13.93 o 
   0  10   9       73.87       88.50     14.16 o 
   2  10   9        0.95       -4.96      8.80 o 
   4  10   9      174.57      161.53     13.45 o 
   6  10   9      108.38       78.16     11.55 o 
   8  10   9        2.18       -9.77      9.77 o 
  10  10   9        1.86       -8.73      9.84 o 
  12  10   9      386.14      354.49     33.79 o 
  14  10   9      132.86      120.28     19.46 o 
 -25  11   9        0.11      -27.36     27.36 o 
 -23  11   9        7.71      -14.48     24.14 o 
 -21  11   9      169.42      176.89     20.07 o 
 -19  11   9       90.41      118.92     27.27 o 
 -17  11   9        2.63      -10.60     10.60 o 
 -15  11   9       54.34       50.78     12.62 o 
 -13  11   9        4.05       -0.76     12.94 o 
 -11  11   9      234.99      241.76     15.86 o 
  -9  11   9       46.35       32.27     12.53 o 
  -7  11   9        0.35      -11.55     11.55 o 
  -5  11   9       34.78       23.73     11.68 o 
  -3  11   9        0.20      -10.50     10.50 o 
  -1  11   9      197.87      171.15     20.62 o 
   1  11   9      293.03      332.23     36.97 o 
   3  11   9      144.07      145.06     17.01 o 
   5  11   9      146.72      145.03     14.18 o 
   7  11   9        1.19       -0.88     11.28 o 
   9  11   9       94.76      103.96     15.15 o 
  11  11   9       10.08       -6.44     12.11 o 
 -20  12   9      251.21      350.79     40.23 o 
 -18  12   9      220.39      290.68     25.32 o 
 -16  12   9       30.52       39.33     13.61 o 
 -14  12   9      209.99      206.80     20.69 o 
 -12  12   9       78.83       76.26     20.48 o 
 -10  12   9       70.91       74.21     14.41 o 
  -8  12   9      123.30      122.29     15.57 o 
  -6  12   9       25.99       22.00     12.61 o 
  -4  12   9        0.83      -11.29     11.29 o 
  -2  12   9       92.25      117.72     20.10 o 
   0  12   9      213.32      267.44     24.72 o 
   2  12   9       64.54       33.79     24.14 o 
   4  12   9        0.60      -12.81     20.11 o 
   6  12   9      157.54      207.74     41.84 o 
   8  12   9       97.67      109.54     24.94 o 
 -15  13   9       59.17       38.62     32.18 o 
 -13  13   9       15.02       12.87     28.96 o 
 -11  13   9       15.09      -12.87     25.75 o 
  -9  13   9        0.20      -14.66     14.66 o 
  -7  13   9       49.43       52.79     24.14 o 
  -5  13   9       26.48       12.87     15.93 o 
  -3  13   9       16.56        6.44     22.53 o 
  -1  13   9        0.69        4.83     24.14 o 
   1  13   9       68.70       45.06     25.75 o 
   3  13   9       62.16       70.80     27.36 o 
 -38   0  10      164.96      178.61     40.23 o 
 -36   0  10        0.07        2.08     17.39 o 
 -34   0  10      256.31      271.28     25.87 o 
 -32   0  10        3.04      -13.92     13.92 o 
 -30   0  10       13.41       32.93     15.81 o 
 -28   0  10      218.80      233.51     37.01 o 
 -26   0  10      229.12      244.24     37.81 o 
 -24   0  10      113.36       88.41     15.08 o 
 -22   0  10     1937.54     1840.02     54.71 o 
 -20   0  10     2429.69     2728.16     65.52 o 
 -18   0  10      112.35      106.90     13.05 o 
 -16   0  10      459.82      614.82     40.23 o 
 -14   0  10       45.50       31.90      9.23 o 
 -12   0  10     1740.71     1808.54     45.57 o 
 -10   0  10     3677.24     3477.80     59.52 o 
  -8   0  10     8061.34     8225.26    149.21 o 
  -6   0  10     3350.58     3024.88     53.18 o 
  -4   0  10       35.14       68.65      7.25 o 
  -2   0  10        8.28       -3.51      5.13 o 
   0   0  10      602.24      808.74     21.39 o 
   2   0  10      282.06      418.68     22.68 o 
   4   0  10       59.05       69.90      7.93 o 
   6   0  10     4895.73     4687.93     97.74 o 
   8   0  10     1079.15      899.51     53.10 o 
  10   0  10     3259.90     3018.74    109.42 o 
  12   0  10     1281.58     1239.04     62.76 o 
  14   0  10      359.96      337.92     40.23 o 
  16   0  10     1047.21     1174.67     64.37 o 
  18   0  10        1.09        4.83     22.53 o 
  20   0  10      340.47      440.90     46.66 o 
  22   0  10        0.05       -3.22     25.75 o 
 -37   1  10       52.68       61.71     26.55 o 
 -35   1  10       94.37      112.60     15.53 o 
 -33   1  10       28.40       34.60     12.51 o 
 -31   1  10      115.62      127.38     14.16 o 
 -29   1  10        0.02       -8.78      9.75 o 
 -27   1  10        7.11        8.36      9.52 o 
 -25   1  10      236.34      159.33     12.80 o 
 -23   1  10      228.06      184.37     12.80 o 
 -21   1  10      648.50      599.39     26.48 o 
 -19   1  10     1150.33     1140.35     25.41 o 
 -17   1  10       28.60       44.39      7.63 o 
 -15   1  10       10.17        1.42      6.97 o 
 -13   1  10      270.94      233.63      9.06 o 
 -11   1  10       31.76       20.46      4.15 o 
  -9   1  10       68.27       81.75      8.40 o 
  -7   1  10     1133.76     1080.21     17.42 o 
  -5   1  10       24.82       25.39      5.16 o 
  -3   1  10      585.14      665.43     14.16 o 
  -1   1  10     1267.76     1358.92     21.35 o 
   1   1  10     3656.20     3715.20     44.84 o 
   3   1  10     2904.51     2869.19     36.04 o 
   5   1  10     1390.27     1271.14     26.86 o 
   7   1  10        5.69        5.50      6.66 o 
   9   1  10       75.38       93.61     23.33 o 
  11   1  10       58.66       86.65     17.70 o 
  13   1  10      145.61      156.99     19.89 o 
  15   1  10        4.08       16.90     14.79 o 
  17   1  10       33.67       52.78     16.95 o 
  19   1  10      114.84      113.35     21.03 o 
  21   1  10      785.82      842.78     43.24 o 
  23   1  10      172.08      204.36     40.23 o 
 -38   2  10        7.86      -12.28     21.53 o 
 -36   2  10      242.74      253.12     22.43 o 
 -34   2  10        0.11        6.92     11.87 o 
 -32   2  10      164.16      169.73     15.70 o 
 -30   2  10       79.02       50.69     11.96 o 
 -28   2  10        2.88       -9.18      9.18 o 
 -26   2  10       94.53      134.07     12.77 o 
 -24   2  10      209.82      160.20     17.88 o 
 -22   2  10      137.78      136.80     11.70 o 
 -20   2  10     2137.61     2040.32     37.81 o 
 -18   2  10        5.36       19.69      7.48 o 
 -16   2  10     1110.51     1130.61     24.69 o 
 -14   2  10      238.13      231.37     12.75 o 
 -12   2  10     3317.31     3051.32     37.58 o 
 -10   2  10       92.89       83.78      5.35 o 
  -8   2  10      141.64       50.65      4.98 o 
  -6   2  10        2.31        6.73      4.28 o 
  -4   2  10      273.05      275.44      8.95 o 
  -2   2  10     1032.58      926.52     14.45 o 
   0   2  10     2165.54     2269.12     30.06 o 
   2   2  10     1152.03     1174.55     21.40 o 
   4   2  10      273.37      243.40     10.21 o 
   6   2  10     1815.15     1746.83     32.25 o 
   8   2  10     4430.09     4374.48     69.45 o 
  10   2  10     2153.82     2112.46     60.80 o 
  12   2  10      112.33       82.30     16.47 o 
  14   2  10      146.02      163.97     20.39 o 
  16   2  10      341.84      366.44     29.52 o 
  18   2  10      354.69      378.15     45.06 o 
  20   2  10       93.84      111.03     33.79 o 
  22   2  10       98.85      102.98     35.40 o 
 -37   3  10       32.76       33.71     28.16 o 
 -35   3  10        4.66      -14.16     14.16 o 
 -33   3  10       86.98      109.85     15.13 o 
 -31   3  10       51.47       65.15     13.33 o 
 -29   3  10      223.61      173.54     14.80 o 
 -27   3  10       98.42       88.26     12.27 o 
 -25   3  10     2002.08     1914.19     38.77 o 
 -23   3  10       26.45       15.58      9.39 o 
 -21   3  10     2209.42     1942.26     37.57 o 
 -19   3  10     1657.67     1730.06     33.93 o 
 -17   3  10      665.83      557.52     17.58 o 
 -15   3  10      579.97      685.86     19.07 o 
 -13   3  10     1085.94     1211.95     27.87 o 
 -11   3  10     4851.00     4813.85     62.64 o 
  -9   3  10      688.81      843.36     18.23 o 
  -7   3  10      193.11      135.68      6.91 o 
  -5   3  10     3452.79     3437.99     42.11 o 
  -3   3  10     4010.51     3750.57     41.75 o 
  -1   3  10      531.84      449.17     16.28 o 
   1   3  10     1838.86     1858.22     29.55 o 
   3   3  10        0.25        4.86      5.09 o 
   5   3  10      316.54      301.17     11.60 o 
   7   3  10     1571.03     1534.65     43.20 o 
   9   3  10     1613.20     1490.38     30.27 o 
  11   3  10     1036.09     1003.51     42.64 o 
  13   3  10       12.36       35.65     14.66 o 
  15   3  10      739.37      711.24     54.71 o 
  17   3  10      174.93      196.31     35.40 o 
  19   3  10       41.81       43.45     28.96 o 
  21   3  10      225.66      286.43     41.84 o 
 -36   4  10        4.04      -11.26     33.79 o 
 -34   4  10        4.39        2.48     14.50 o 
 -32   4  10      303.19      366.28     20.73 o 
 -30   4  10      436.91      491.60     21.58 o 
 -28   4  10      110.65       64.13     12.08 o 
 -26   4  10       70.26       39.17     10.80 o 
 -24   4  10      109.23       92.45     11.73 o 
 -22   4  10      176.07      141.95     12.56 o 
 -20   4  10      615.80      552.61     19.37 o 
 -18   4  10        7.44       -5.74      7.68 o 
 -16   4  10       13.47        0.03      7.84 o 
 -14   4  10     4033.20     3825.93     52.07 o 
 -12   4  10      504.28      558.75     14.86 o 
 -10   4  10     1327.13     1480.83     22.32 o 
  -8   4  10     4174.77     3997.09     48.19 o 
  -6   4  10     1020.81     1194.54     31.46 o 
  -4   4  10      465.48      487.51     11.18 o 
  -2   4  10      371.51      412.52     10.82 o 
   0   4  10        7.32        2.22      4.46 o 
   2   4  10      162.80      166.12      8.94 o 
   4   4  10       57.63       63.59      7.05 o 
   6   4  10      138.33      149.39      8.91 o 
   8   4  10      256.37      279.11     17.19 o 
  10   4  10      306.30      308.59     16.86 o 
  12   4  10     1157.83     1206.23     43.98 o 
  14   4  10      782.20      785.26     56.32 o 
  16   4  10       68.48       46.66     28.96 o 
  18   4  10       84.93      107.81     32.18 o 
  20   4  10        5.05       11.26     27.36 o 
  22   4  10       94.50      136.78     37.01 o 
 -35   5  10        0.13      -12.40     18.46 o 
 -33   5  10       83.04      109.06     22.81 o 
 -31   5  10      681.00      811.34     27.23 o 
 -29   5  10       66.37       58.39     13.22 o 
 -27   5  10      343.13      363.11     18.79 o 
 -25   5  10      197.41      226.73     15.20 o 
 -23   5  10     1294.11     1205.91     42.97 o 
 -21   5  10     3277.03     3407.41     51.34 o 
 -19   5  10     1147.00     1078.57     23.74 o 
 -17   5  10      542.32      567.83     17.30 o 
 -15   5  10     3429.36     3398.63     43.78 o 
 -13   5  10     3443.89     3634.79     50.63 o 
 -11   5  10       27.69       12.24      7.95 o 
  -9   5  10      774.67      753.60     16.67 o 
  -7   5  10       99.50      143.74     10.75 o 
  -5   5  10     3259.50     3074.09     40.92 o 
  -3   5  10        1.66        3.60      4.37 o 
  -1   5  10      162.41      100.90      8.68 o 
   1   5  10       27.06       20.32      6.24 o 
   3   5  10       42.27       36.91      6.63 o 
   5   5  10      205.54      189.95     14.86 o 
   7   5  10     2804.66     2870.14     47.53 o 
   9   5  10      976.67      896.20     35.25 o 
  11   5  10      105.98       92.94     13.37 o 
  13   5  10       84.81       65.66     15.10 o 
  15   5  10      112.99      131.95     32.18 o 
  17   5  10       37.38       59.54     28.96 o 
  19   5  10      119.54      111.03     35.40 o 
  21   5  10      209.49      230.11     43.45 o 
 -34   6  10        0.93       15.20     20.92 o 
 -32   6  10        0.43       -9.65     24.94 o 
 -30   6  10       58.05       62.98     16.29 o 
 -28   6  10        0.48       -9.03     11.56 o 
 -26   6  10       11.66       -7.01      9.48 o 
 -24   6  10       35.42       16.45      9.56 o 
 -22   6  10      118.30      173.57     12.93 o 
 -20   6  10        3.15        1.43      8.73 o 
 -18   6  10      132.30       87.72     10.29 o 
 -16   6  10     1265.50     1115.62     24.62 o 
 -14   6  10     7394.33     7564.43    114.08 o 
 -12   6  10       19.51       32.14      7.06 o 
 -10   6  10      688.75      615.01     15.18 o 
  -8   6  10     1086.06     1026.65     18.37 o 
  -6   6  10       17.10       18.65      5.48 o 
  -4   6  10      136.57      129.65      8.09 o 
  -2   6  10       58.24       45.51      6.64 o 
   0   6  10      657.03      612.75     18.44 o 
   2   6  10      302.57      292.62     14.14 o 
   4   6  10      550.96      445.14     16.78 o 
   6   6  10       42.96       36.19      8.47 o 
   8   6  10        3.17       -2.75      9.06 o 
  10   6  10      649.00      722.95     25.88 o 
  12   6  10      641.21      602.55     24.49 o 
  14   6  10      107.24      103.58     16.17 o 
  16   6  10      124.95      152.87     35.40 o 
  18   6  10       25.51       51.49     30.57 o 
  20   6  10       36.67       40.23     32.18 o 
 -33   7  10        1.39        8.05     32.18 o 
 -31   7  10       62.36       61.27     21.99 o 
 -29   7  10       42.43       36.15     13.71 o 
 -27   7  10       87.37       74.14     14.39 o 
 -25   7  10        1.59        4.63     11.85 o 
 -23   7  10      350.85      336.88     16.48 o 
 -21   7  10      756.54      807.05     22.74 o 
 -19   7  10      604.60      680.55     20.68 o 
 -17   7  10        0.70       -3.50      8.19 o 
 -15   7  10      326.70      308.28     14.50 o 
 -13   7  10      124.88       97.53      8.77 o 
 -11   7  10       73.64       51.88      8.45 o 
  -9   7  10      168.29      147.46      8.84 o 
  -7   7  10      267.66      226.40      8.80 o 
  -5   7  10      140.66      175.46      9.92 o 
  -3   7  10     1064.43      980.39     21.18 o 
  -1   7  10      577.01      498.28     17.68 o 
   1   7  10      265.49      248.68     13.91 o 
   3   7  10      368.55      331.92     15.68 o 
   5   7  10     1767.96     1635.17     45.99 o 
   7   7  10       27.88       27.43      9.09 o 
   9   7  10       86.68       93.00     16.61 o 
  11   7  10      446.40      418.22     38.34 o 
  13   7  10       83.92      105.17     19.21 o 
  15   7  10      181.23      136.12     15.72 o 
  17   7  10       19.85       45.06     30.57 o 
 -32   8  10       10.83       16.09     33.79 o 
 -30   8  10      118.57      113.98     24.95 o 
 -28   8  10      140.67      174.32     17.59 o 
 -26   8  10        3.53      -11.70     11.70 o 
 -24   8  10        3.45        1.75     11.85 o 
 -22   8  10       74.00      108.85     14.45 o 
 -20   8  10     1200.65     1243.16     39.48 o 
 -18   8  10       66.20       51.37     12.40 o 
 -16   8  10      157.32      122.83     11.34 o 
 -14   8  10      199.30      190.07     10.13 o 
 -12   8  10      734.20      732.12     19.79 o 
 -10   8  10     1847.96     1825.97     28.87 o 
  -8   8  10      573.13      606.76     15.63 o 
  -6   8  10      125.99      131.97     17.19 o 
  -4   8  10       20.91       -6.87      6.87 o 
  -2   8  10     1508.81     1450.39     27.06 o 
   0   8  10      659.07      660.13     20.57 o 
   2   8  10        2.53       -4.86      8.37 o 
   4   8  10      183.90      202.77     18.35 o 
   6   8  10       65.77       43.56      9.77 o 
   8   8  10       85.18       81.41     16.07 o 
  10   8  10      309.43      305.34     20.03 o 
  12   8  10      875.37      922.10     31.65 o 
  14   8  10       68.78       97.75     14.83 o 
  16   8  10      473.18      544.82     26.90 o 
 -29   9  10        0.51      -15.40     19.69 o 
 -27   9  10       40.69       31.01     20.84 o 
 -25   9  10       25.56       -5.41     12.18 o 
 -23   9  10       53.30       82.96     14.42 o 
 -21   9  10       10.44        9.22     13.01 o 
 -19   9  10      381.77      342.87     19.21 o 
 -17   9  10        2.72      -10.03     10.03 o 
 -15   9  10      130.46      136.41     16.26 o 
 -13   9  10        0.10       -7.27      7.27 o 
 -11   9  10      167.15      160.63     10.33 o 
  -9   9  10       12.59        9.87      8.53 o 
  -7   9  10      126.36      138.59     12.58 o 
  -5   9  10      196.82      182.96     13.32 o 
  -3   9  10      302.85      328.87     16.91 o 
  -1   9  10        1.94        0.61      9.08 o 
   1   9  10       82.75       89.80     13.24 o 
   3   9  10        3.65       -8.23      8.23 o 
   5   9  10      106.09      112.06     12.03 o 
   7   9  10       64.69       48.55     10.71 o 
   9   9  10        7.59       -4.37      9.51 o 
  11   9  10        0.66       -8.19     11.67 o 
  13   9  10        1.44      -12.24     12.24 o 
  15   9  10        2.15       -4.77     15.10 o 
 -26  10  10        0.06      -18.94     18.94 o 
 -24  10  10       40.73       23.61     13.83 o 
 -22  10  10      263.07      277.96     19.43 o 
 -20  10  10      272.93      326.38     19.90 o 
 -18  10  10        9.76       -3.02     12.94 o 
 -16  10  10      121.45      145.39     16.96 o 
 -14  10  10      263.12      297.18     17.06 o 
 -12  10  10        2.63       -7.81      7.81 o 
 -10  10  10      162.95      158.80     14.91 o 
  -8  10  10      175.65      212.11     16.72 o 
  -6  10  10      108.29      137.65     12.83 o 
  -4  10  10       76.32       92.64     11.99 o 
  -2  10  10      448.25      489.47     23.89 o 
   0  10  10      330.11      370.98     23.69 o 
   2  10  10       13.76        6.05      9.62 o 
   4  10  10      150.28      149.99     13.56 o 
   6  10  10      153.15      168.35     14.17 o 
   8  10  10      108.96      121.70     15.33 o 
  10  10  10      114.39      124.28     18.12 o 
  12  10  10      203.94      210.45     40.23 o 
 -21  11  10       43.98       45.92     17.02 o 
 -19  11  10        0.03        3.39     14.53 o 
 -17  11  10        5.85      -11.40     11.40 o 
 -15  11  10        2.62      -10.73     11.22 o 
 -13  11  10       24.87        9.98     19.31 o 
 -11  11  10        3.23      -10.84     10.84 o 
  -9  11  10       11.37      -10.14     11.59 o 
  -7  11  10        7.84       -3.40     13.23 o 
  -5  11  10      132.84      130.61     15.08 o 
  -3  11  10        0.65      -10.51     11.59 o 
  -1  11  10       76.99       89.93     15.12 o 
   1  11  10        7.83       -4.12     12.73 o 
   3  11  10        4.31      -10.14     12.53 o 
   5  11  10       72.06       68.97     13.96 o 
   7  11  10        2.17      -11.43     11.43 o 
   9  11  10       11.66        1.06     13.08 o 
 -20  12  10       13.69       43.45     28.96 o 
 -18  12  10       93.28      127.83     21.83 o 
 -16  12  10        9.29        3.22     27.36 o 
 -14  12  10       36.63        9.65     28.96 o 
 -12  12  10       15.04       26.67     22.53 o 
 -10  12  10        1.85       -0.50     12.79 o 
  -8  12  10        0.51      -11.43     11.43 o 
  -6  12  10        6.76      -11.01     12.46 o 
  -4  12  10       28.47       49.88     22.53 o 
  -2  12  10        3.75      -20.92     20.92 o 
   0  12  10        4.76      -20.92     20.92 o 
   2  12  10        3.35       -1.83     41.03 o 
   4  12  10       33.21       21.28     17.39 o 
   6  12  10       13.71       -3.22     24.14 o 
 -13  13  10        1.53      -25.75     25.75 o 
 -11  13  10      131.13      143.21     32.18 o 
  -9  13  10       61.35       50.71     17.39 o 
  -7  13  10        2.18      -14.66     14.66 o 
  -5  13  10       15.44      -20.92     20.92 o 
  -3  13  10       23.37       57.93     25.75 o 
  -1  13  10       18.61        8.05     24.14 o 
 -37   1  11       22.34      -18.53     19.89 o 
 -35   1  11        0.03        5.72     17.19 o 
 -33   1  11      321.20      370.27     20.00 o 
 -31   1  11      232.08      233.62     22.62 o 
 -29   1  11       52.61       35.87     11.00 o 
 -27   1  11      237.31      284.90     15.94 o 
 -25   1  11       64.55       41.75      9.79 o 
 -23   1  11      589.91      548.30     19.26 o 
 -21   1  11      534.72      595.55     19.66 o 
 -19   1  11     1152.72     1038.12     25.08 o 
 -17   1  11       79.19       97.82      9.40 o 
 -15   1  11      364.51      390.39     14.88 o 
 -13   1  11     1591.50     1424.64     21.08 o 
 -11   1  11     2661.83     2695.49     34.58 o 
  -9   1  11      583.89      647.73     13.56 o 
  -7   1  11     1572.24     1685.65     24.38 o 
  -5   1  11     1622.68     1502.03     22.62 o 
  -3   1  11       32.10       28.41      4.60 o 
  -1   1  11     4650.52     4648.40     55.07 o 
   1   1  11     6556.51     6053.13     69.41 o 
   3   1  11      450.93      463.37     13.83 o 
   5   1  11        0.24        8.19      5.40 o 
   7   1  11       87.84       83.77      9.32 o 
   9   1  11     2850.47     2756.08     73.93 o 
  11   1  11       29.28       66.75     16.47 o 
  13   1  11      201.37      235.55     26.55 o 
  15   1  11      367.34      424.63     31.27 o 
  17   1  11       62.40       71.09     19.24 o 
  19   1  11      962.76      997.03     46.07 o 
  21   1  11      446.72      503.66     51.49 o 
 -36   2  11       24.69       13.19     20.39 o 
 -34   2  11      104.91      141.70     15.83 o 
 -32   2  11       21.75       23.28     11.56 o 
 -30   2  11        0.40       -1.21     10.30 o 
 -28   2  11       12.85        2.38      9.94 o 
 -26   2  11       28.17       22.58      9.94 o 
 -24   2  11       30.06       21.67      9.39 o 
 -22   2  11     1308.60     1324.25     38.09 o 
 -20   2  11      588.99      537.48     20.44 o 
 -18   2  11      302.70      261.08     13.63 o 
 -16   2  11      614.61      607.78     17.99 o 
 -14   2  11      500.49      419.98     12.24 o 
 -12   2  11     3490.01     3577.43     85.95 o 
 -10   2  11     1881.65     2015.75     31.50 o 
  -8   2  11       40.57       46.43      5.50 o 
  -6   2  11     3311.96     3293.87     41.16 o 
  -4   2  11     3144.36     2803.88     36.02 o 
  -2   2  11      283.31      347.38     10.58 o 
   0   2  11       80.47      114.18      9.34 o 
   2   2  11       45.18       47.65      6.23 o 
   4   2  11       97.72       79.35      7.18 o 
   6   2  11      493.95      465.14     14.51 o 
   8   2  11      365.69      356.13     18.39 o 
  10   2  11     1003.73      957.14     39.78 o 
  12   2  11       16.49       15.10     14.66 o 
  14   2  11      606.41      586.03     34.08 o 
  16   2  11      459.39      500.39     33.55 o 
  18   2  11      410.24      352.40     45.06 o 
  20   2  11        5.17       16.09     27.36 o 
 -37   3  11        6.47      -19.68     19.89 o 
 -35   3  11      127.19      174.05     20.89 o 
 -33   3  11      156.57      215.03     17.38 o 
 -31   3  11      345.24      413.77     21.60 o 
 -29   3  11      137.92      127.88     14.07 o 
 -27   3  11        5.70        6.85     10.03 o 
 -25   3  11       13.94       14.69      9.94 o 
 -23   3  11      173.52      186.35     13.35 o 
 -21   3  11       38.93       28.16      9.55 o 
 -19   3  11      368.17      319.10     15.83 o 
 -17   3  11      737.58      755.82     21.22 o 
 -15   3  11        0.60       -3.89      5.48 o 
 -13   3  11        3.22        7.81      6.12 o 
 -11   3  11      695.29      706.09     14.43 o 
  -9   3  11     1584.44     1585.76     23.72 o 
  -7   3  11      100.53      111.33      8.83 o 
  -5   3  11      755.42      757.26     15.29 o 
  -3   3  11     1018.00      916.92     16.73 o 
  -1   3  11        0.28       -1.50      8.06 o 
   1   3  11      375.88      410.53     13.67 o 
   3   3  11       26.24       17.87      7.90 o 
   5   3  11       45.36       50.57      7.12 o 
   7   3  11       60.49       58.67      8.76 o 
   9   3  11       67.16       61.91     12.34 o 
  11   3  11      245.14      282.12     24.29 o 
  13   3  11       60.58       22.53     25.75 o 
  15   3  11      387.52      448.95     48.27 o 
  17   3  11       34.66       56.32     28.96 o 
  19   3  11        2.55       -9.65     25.75 o 
  21   3  11        9.85       33.79     28.96 o 
 -36   4  11      419.31      527.32     39.24 o 
 -34   4  11       61.03       35.10     16.03 o 
 -32   4  11        6.77       31.08     12.90 o 
 -30   4  11       14.97       13.89     11.81 o 
 -28   4  11       16.98       32.56     11.40 o 
 -26   4  11      163.23      167.32     14.45 o 
 -24   4  11       12.65        4.48      9.60 o 
 -22   4  11        0.20       -0.48      9.39 o 
 -20   4  11     1579.50     1387.78     30.92 o 
 -18   4  11       47.28       50.05      9.98 o 
 -16   4  11     1328.48     1433.41     30.79 o 
 -14   4  11     1557.33     1499.77     26.27 o 
 -12   4  11     1128.25     1107.52     29.38 o 
 -10   4  11     4278.66     4074.96     49.69 o 
  -8   4  11      451.49      415.77     18.71 o 
  -6   4  11      561.83      606.71     14.07 o 
  -4   4  11        3.54       -0.20      4.52 o 
  -2   4  11      230.81      236.15     10.12 o 
   0   4  11      349.00      297.96     12.15 o 
   2   4  11        3.00        1.83      5.09 o 
   4   4  11     1289.90     1157.36     25.23 o 
   6   4  11     1601.55     1535.66     27.21 o 
   8   4  11       89.91       85.32     14.78 o 
  10   4  11      659.26      646.04     23.56 o 
  12   4  11        0.85       -4.83     22.53 o 
  14   4  11      552.61      634.00     53.10 o 
  16   4  11     1285.68     1436.96     80.46 o 
  18   4  11      116.56      186.66     37.01 o 
  20   4  11        3.06        3.22     27.36 o 
 -35   5  11       43.69       61.15     37.01 o 
 -33   5  11        1.26       -4.69     15.26 o 
 -31   5  11        7.72      -12.43     12.43 o 
 -29   5  11       13.47       -2.45     11.45 o 
 -27   5  11       85.43       74.67     12.99 o 
 -25   5  11       47.16       26.47     11.05 o 
 -23   5  11       56.94       55.09     11.33 o 
 -21   5  11      673.38      632.62     21.43 o 
 -19   5  11      185.98      195.29     16.66 o 
 -17   5  11      106.11       93.64     11.91 o 
 -15   5  11        7.54       19.47      7.45 o 
 -13   5  11      147.34      178.76     14.01 o 
 -11   5  11     1577.14     1630.15     31.55 o 
  -9   5  11      189.97      171.58      8.59 o 
  -7   5  11     2267.77     2169.76     30.72 o 
  -5   5  11      148.40      136.01      7.47 o 
  -3   5  11       70.69       53.59      7.24 o 
  -1   5  11      342.09      342.71     13.25 o 
   1   5  11      493.67      558.03     17.67 o 
   3   5  11       24.16        6.69      7.12 o 
   5   5  11       16.84        7.71      7.91 o 
   7   5  11      101.76       90.97      9.63 o 
   9   5  11       36.01       29.18     10.57 o 
  11   5  11        6.85       -8.31      9.45 o 
  13   5  11        0.45      -11.18     11.18 o 
  15   5  11      154.14      202.75     37.01 o 
  17   5  11      296.97      382.97     48.27 o 
  19   5  11      181.61      212.41     41.84 o 
 -34   6  11        0.88      -28.96     30.57 o 
 -32   6  11        0.15       -2.78     18.14 o 
 -30   6  11       32.75       32.27     15.05 o 
 -28   6  11       21.80       13.63     12.45 o 
 -26   6  11      122.17      105.61     14.42 o 
 -24   6  11      189.46      210.31     15.85 o 
 -22   6  11      599.09      666.58     23.29 o 
 -20   6  11       51.06       35.21      9.89 o 
 -18   6  11      420.47      421.41     16.50 o 
 -16   6  11      333.39      343.26     15.21 o 
 -14   6  11      813.81      789.56     19.71 o 
 -12   6  11      370.30      385.45     16.49 o 
 -10   6  11     1690.17     1686.39     43.61 o 
  -8   6  11      235.61      236.96     10.59 o 
  -6   6  11       10.54       -4.13      6.33 o 
  -4   6  11     1181.86     1108.63     21.94 o 
  -2   6  11      896.82      887.66     22.84 o 
   0   6  11      517.94      550.05     19.28 o 
   2   6  11        3.68       -6.49      7.41 o 
   4   6  11     1633.49     1536.55     31.73 o 
   6   6  11      289.34      283.72     14.99 o 
   8   6  11      298.70      274.58     18.25 o 
  10   6  11       66.86       61.58     12.03 o 
  12   6  11      392.95      414.48     21.58 o 
  14   6  11       68.57       78.10     24.14 o 
  16   6  11      771.75      873.76     65.97 o 
  18   6  11      126.49      160.91     38.62 o 
 -33   7  11      131.55      151.26     41.84 o 
 -31   7  11       73.24       53.19     21.53 o 
 -29   7  11        1.16      -15.74     17.53 o 
 -27   7  11      277.65      277.66     19.00 o 
 -25   7  11      262.17      289.15     18.62 o 
 -23   7  11        0.00        4.83     10.62 o 
 -21   7  11      216.93      223.59     14.63 o 
 -19   7  11      243.51      205.03     13.69 o 
 -17   7  11      129.24      176.51     12.71 o 
 -15   7  11       39.22       21.43      6.57 o 
 -13   7  11      435.00      442.64     14.35 o 
 -11   7  11      633.83      583.00     15.63 o 
  -9   7  11       65.61       50.72      8.40 o 
  -7   7  11      210.59      183.24     10.64 o 
  -5   7  11       36.81       46.42      8.08 o 
  -3   7  11      105.87       91.07      8.67 o 
  -1   7  11      149.08      157.95     15.33 o 
   1   7  11      106.95       70.18      9.68 o 
   3   7  11        0.07       -3.89      8.56 o 
   5   7  11      422.58      444.41     21.60 o 
   7   7  11     1308.02     1186.69     28.78 o 
   9   7  11       65.64       48.39     16.34 o 
  11   7  11        4.39        6.91     11.32 o 
  13   7  11       61.09       55.70     15.78 o 
  15   7  11       67.22       65.97     17.70 o 
  17   7  11        0.22      -16.09     25.75 o 
 -30   8  11        0.00      -18.54     18.54 o 
 -28   8  11        6.68      -12.31     12.31 o 
 -26   8  11        3.69      -15.56     15.56 o 
 -24   8  11        1.82      -11.60     11.60 o 
 -22   8  11      124.51      117.05     14.84 o 
 -20   8  11        2.79        1.31     10.84 o 
 -18   8  11      138.99      126.97     12.44 o 
 -16   8  11       25.15       51.07     10.43 o 
 -14   8  11      387.79      428.87     14.66 o 
 -12   8  11      340.49      329.69     14.87 o 
 -10   8  11      915.88     1008.74     20.54 o 
  -8   8  11      715.82      646.35     21.67 o 
  -6   8  11       86.18       60.26      8.96 o 
  -4   8  11      985.27     1013.28     25.22 o 
  -2   8  11      382.10      384.62     17.42 o 
   0   8  11        9.05        6.98      8.30 o 
   2   8  11       68.43       60.04      9.95 o 
   4   8  11       63.37       51.84     10.21 o 
   6   8  11        2.70       -8.32      8.59 o 
   8   8  11       48.23       45.41     11.61 o 
  10   8  11        4.58       -3.03     12.56 o 
  12   8  11        4.30        6.75     12.40 o 
  14   8  11       50.58       65.62     16.01 o 
 -29   9  11      218.60      257.46     45.06 o 
 -27   9  11       25.64       29.32     20.39 o 
 -25   9  11       37.18       30.13     13.22 o 
 -23   9  11        3.86       -9.32     11.65 o 
 -21   9  11      260.03      306.96     19.23 o 
 -19   9  11      154.13      197.12     16.25 o 
 -17   9  11      113.07      132.85     14.20 o 
 -15   9  11      105.76      166.05     17.42 o 
 -13   9  11      238.45      266.57     14.75 o 
 -11   9  11      781.87      857.87     40.41 o 
  -9   9  11      158.04      126.62     17.19 o 
  -7   9  11        0.61       -6.54      9.12 o 
  -5   9  11      260.67      305.90     16.99 o 
  -3   9  11      164.55      141.11     10.63 o 
  -1   9  11      109.66      101.47     11.65 o 
   1   9  11      341.22      363.92     18.81 o 
   3   9  11        3.13        5.22      8.90 o 
   5   9  11      507.75      471.73     20.00 o 
   7   9  11       43.42       55.22     11.18 o 
   9   9  11        7.67       -7.41      9.99 o 
  11   9  11      148.21      166.41     31.70 o 
  13   9  11        0.44       13.04     15.10 o 
 -26  10  11        1.20      -17.70     28.96 o 
 -24  10  11        4.92        5.41     13.02 o 
 -22  10  11       28.49       51.87     14.24 o 
 -20  10  11        3.65       -5.34     14.23 o 
 -18  10  11       43.31       38.54     14.41 o 
 -16  10  11      100.21      136.21     18.83 o 
 -14  10  11      103.23      100.77     16.09 o 
 -12  10  11       55.37       65.35     12.69 o 
 -10  10  11       23.78       12.73     10.30 o 
  -8  10  11       64.76       59.93     11.61 o 
  -6  10  11      329.60      298.95     23.69 o 
  -4  10  11      107.79      108.88     12.14 o 
  -2  10  11       89.07       82.26     14.91 o 
   0  10  11       13.64       -0.76      9.54 o 
   2  10  11       22.04        3.48      9.97 o 
   4  10  11        0.01       -6.33      9.65 o 
   6  10  11        1.96        9.09     10.71 o 
   8  10  11        0.57       18.14     13.76 o 
  10  10  11      285.91      280.90     20.31 o 
 -21  11  11      105.95      116.81     23.30 o 
 -19  11  11       10.07        4.59     15.05 o 
 -17  11  11       23.03       19.16     13.02 o 
 -15  11  11       77.47       45.86     20.48 o 
 -13  11  11        6.32       -5.10     16.24 o 
 -11  11  11       37.83       34.80     13.01 o 
  -9  11  11        3.12      -11.35     11.35 o 
  -7  11  11       21.76        4.62     12.01 o 
  -5  11  11        2.13       -9.02     13.65 o 
  -3  11  11      186.01      179.74     23.78 o 
  -1  11  11       92.82       75.77     15.15 o 
   1  11  11       63.93       94.46     38.62 o 
   3  11  11       74.48       70.36     14.32 o 
   5  11  11        1.67      -13.18     23.59 o 
   7  11  11       48.53       21.23     13.22 o 
 -18  12  11       98.59      109.42     33.79 o 
 -16  12  11      333.59      394.24     41.84 o 
 -14  12  11       12.39       24.14     27.36 o 
 -12  12  11       24.59       12.87     27.36 o 
 -10  12  11       28.61        8.22     23.33 o 
  -8  12  11       90.33       61.79     16.95 o 
  -6  12  11        8.88      -14.79     14.79 o 
  -4  12  11      181.41      259.07     32.18 o 
  -2  12  11      106.13       99.77     27.36 o 
   0  12  11        0.08      -22.53     22.53 o 
   2  12  11        0.72        7.19     16.95 o 
 -38   0  12       43.90       28.96     32.18 o 
 -36   0  12       65.30       96.55     33.79 o 
 -34   0  12       44.51        7.32     17.39 o 
 -32   0  12        4.45      -10.55     15.08 o 
 -30   0  12       37.75       22.24     15.81 o 
 -28   0  12       23.25       25.00     14.66 o 
 -26   0  12       56.68       35.10     15.33 o 
 -24   0  12      811.72      928.26     35.93 o 
 -22   0  12     1137.94     1212.28     40.54 o 
 -20   0  12       27.64       55.61     13.51 o 
 -18   0  12      262.34      308.04     29.77 o 
 -16   0  12      102.49       83.16     13.51 o 
 -14   0  12     1102.38     1039.82     43.92 o 
 -12   0  12      820.25      782.88     25.61 o 
 -10   0  12     4143.89     3926.39     96.74 o 
  -8   0  12      143.81      143.92     12.35 o 
  -6   0  12      143.57      196.88     12.98 o 
  -4   0  12      718.80      753.67     22.20 o 
  -2   0  12     1071.34      980.39     25.23 o 
   0   0  12        0.49       18.55      7.93 o 
   2   0  12      308.52      285.93     18.74 o 
   4   0  12      197.82      195.24     16.33 o 
   6   0  12        0.09        2.15      8.85 o 
   8   0  12       31.05       16.25      9.92 o 
  10   0  12     2908.74     2881.97    111.03 o 
  12   0  12       22.79       43.45     22.53 o 
  14   0  12      754.65      722.50     53.10 o 
  16   0  12      462.78      571.24     49.88 o 
  18   0  12      832.00      978.36     64.37 o 
  20   0  12       74.57       65.97     30.57 o 
 -37   1  12        0.57       -7.91     20.39 o 
 -35   1  12      226.18      329.41     45.78 o 
 -33   1  12        1.86        6.35     11.33 o 
 -31   1  12        0.21       -6.80     10.60 o 
 -29   1  12      255.42      285.80     17.06 o 
 -27   1  12      336.36      283.19     16.51 o 
 -25   1  12      540.01      446.30     22.99 o 
 -23   1  12        0.13       -2.69      8.58 o 
 -21   1  12        0.04       -7.99      7.99 o 
 -19   1  12      136.96      107.58     11.05 o 
 -17   1  12       88.48       79.28      9.69 o 
 -15   1  12       14.32       12.04      5.58 o 
 -13   1  12      920.22      888.22     16.20 o 
 -11   1  12      181.65      216.57     14.51 o 
  -9   1  12        0.60        0.52      5.00 o 
  -7   1  12     1440.57     1516.13     23.48 o 
  -5   1  12       38.44       38.36      5.79 o 
  -3   1  12        2.81       -3.31      5.00 o 
  -1   1  12     1087.35      988.44     18.26 o 
   1   1  12     1152.60     1084.00     21.53 o 
   3   1  12     1902.25     1862.56     30.61 o 
   5   1  12       53.75       51.05      7.97 o 
   7   1  12       35.55       18.87     11.61 o 
   9   1  12      323.32      367.72     29.00 o 
  11   1  12        7.49        4.33     14.66 o 
  13   1  12        0.03      -10.03     15.29 o 
  15   1  12      199.47      223.13     40.23 o 
  17   1  12        3.84       -1.14     17.61 o 
  19   1  12      212.92      247.81     40.23 o 
 -36   2  12        9.29        4.02     20.48 o 
 -34   2  12       12.44        5.26     12.43 o 
 -32   2  12        0.03      -10.75     10.75 o 
 -30   2  12      111.65      108.23     14.17 o 
 -28   2  12      148.31      111.48     13.18 o 
 -26   2  12       14.16       12.19      9.79 o 
 -24   2  12       94.48      104.42     11.96 o 
 -22   2  12      448.09      408.34     17.86 o 
 -20   2  12      654.20      572.85     19.50 o 
 -18   2  12       15.35       37.49     12.54 o 
 -16   2  12      314.68      284.59     13.79 o 
 -14   2  12        3.10       -3.75      4.69 o 
 -12   2  12      217.19      182.22      8.30 o 
 -10   2  12       11.20       16.10      5.11 o 
  -8   2  12       35.78       40.37      6.05 o 
  -6   2  12       20.25       15.02      5.60 o 
  -4   2  12      407.83      400.68     18.30 o 
  -2   2  12        0.08       -1.70      5.11 o 
   0   2  12      637.25      718.57     17.67 o 
   2   2  12      292.57      312.55     12.57 o 
   4   2  12     1983.90     1867.93     30.88 o 
   6   2  12      765.46      661.04     19.33 o 
   8   2  12      376.76      378.58     19.25 o 
  10   2  12        0.12       -3.09     14.19 o 
  12   2  12       41.56       29.91     16.47 o 
  14   2  12       34.07       52.15     18.10 o 
  16   2  12      248.14      289.64     41.84 o 
  18   2  12       48.34       59.54     30.57 o 
 -37   3  12        5.91        2.12     21.53 o 
 -35   3  12      245.36      361.93     33.44 o 
 -33   3  12      175.75      223.80     17.84 o 
 -31   3  12       15.19        7.10     11.70 o 
 -29   3  12        2.62       -4.65     10.60 o 
 -27   3  12      773.98      745.22     24.44 o 
 -25   3  12      219.65      246.12     15.55 o 
 -23   3  12      499.31      490.67     22.30 o 
 -21   3  12       72.94       31.67      9.84 o 
 -19   3  12       48.42       15.44      9.12 o 
 -17   3  12     1241.35     1265.38     28.63 o 
 -15   3  12     1999.58     2049.76     60.16 o 
 -13   3  12     1641.91     1851.08     26.96 o 
 -11   3  12      482.28      565.41     13.83 o 
  -9   3  12      405.24      493.38     20.39 o 
  -7   3  12     1456.81     1293.50     21.29 o 
  -5   3  12     3859.92     4034.35     45.62 o 
  -3   3  12       66.17       68.51      6.77 o 
  -1   3  12     4698.56     4797.92     64.80 o 
   1   3  12      829.24      844.40     19.45 o 
   3   3  12      839.76      918.87     20.36 o 
   5   3  12      598.72      558.61     15.94 o 
   7   3  12      551.54      498.98     17.38 o 
   9   3  12      175.49      165.70     13.60 o 
  11   3  12      485.06      410.33     45.06 o 
  13   3  12      502.73      547.11     51.49 o 
  15   3  12      539.25      611.47     54.71 o 
  17   3  12       19.87       -4.83     25.75 o 
  19   3  12      524.45      550.33     54.71 o 
 -36   4  12        0.00      -10.61     21.72 o 
 -34   4  12       40.27       63.17     17.74 o 
 -32   4  12       11.10        6.81     12.51 o 
 -30   4  12       29.48       18.74     12.09 o 
 -28   4  12       26.74       11.87     11.22 o 
 -26   4  12       82.17       64.37     12.14 o 
 -24   4  12      150.02      158.63     13.99 o 
 -22   4  12      491.45      433.78     23.92 o 
 -20   4  12      233.08      221.92     14.69 o 
 -18   4  12      609.21      655.98     21.50 o 
 -16   4  12        7.06        3.86     10.45 o 
 -14   4  12       68.44       86.71     10.76 o 
 -12   4  12     4283.53     4534.59     61.85 o 
 -10   4  12     3786.00     3898.45     48.75 o 
  -8   4  12        9.34       29.49      8.16 o 
  -6   4  12      113.06      113.59      7.11 o 
  -4   4  12       61.61       62.52      7.23 o 
  -2   4  12       56.79       60.95      7.87 o 
   0   4  12      548.28      542.58     16.38 o 
   2   4  12       62.83       83.47      8.46 o 
   4   4  12      585.77      510.02     17.23 o 
   6   4  12       28.38       14.69      7.67 o 
   8   4  12      116.22       93.76     15.10 o 
  10   4  12      715.55      616.92     29.46 o 
  12   4  12      201.94      175.40     35.40 o 
  14   4  12        4.35       24.14     27.36 o 
  16   4  12        2.22       56.32     28.96 o 
  18   4  12        4.95      -14.48     25.75 o 
 -35   5  12       16.68        4.83     32.18 o 
 -33   5  12      172.00      187.57     20.89 o 
 -31   5  12      236.45      275.88     19.33 o 
 -29   5  12       33.86       71.17     13.90 o 
 -27   5  12      364.69      416.80     20.54 o 
 -25   5  12       29.08       14.32     13.47 o 
 -23   5  12        9.73       11.38     10.64 o 
 -21   5  12       81.70       61.86     11.70 o 
 -19   5  12      618.80      661.57     22.10 o 
 -17   5  12        0.49       -9.74      9.74 o 
 -15   5  12       12.78       28.86      8.52 o 
 -13   5  12       43.17       37.08     11.74 o 
 -11   5  12     1836.23     1881.82     28.17 o 
  -9   5  12      233.55      209.02     10.37 o 
  -7   5  12     1774.82     1748.60     24.92 o 
  -5   5  12      488.14      567.47     15.54 o 
  -3   5  12      139.18      112.26      8.54 o 
  -1   5  12      193.16      206.95     10.84 o 
   1   5  12      642.41      485.60     17.23 o 
   3   5  12      405.60      379.89     16.16 o 
   5   5  12     1836.37     1784.91     34.85 o 
   7   5  12     1321.67     1382.41     30.08 o 
   9   5  12       39.69       -1.36      9.89 o 
  11   5  12        0.21       -3.75     13.68 o 
  13   5  12        1.37      -11.51     11.51 o 
  15   5  12      198.80      275.16     43.45 o 
  17   5  12       55.21       80.46     33.79 o 
 -34   6  12       24.54      -16.09     32.18 o 
 -32   6  12       27.22       19.57     20.48 o 
 -30   6  12        1.27      -13.81     13.81 o 
 -28   6  12        1.09      -11.33     11.33 o 
 -26   6  12       10.40      -11.22     11.22 o 
 -24   6  12      211.39      225.86     16.81 o 
 -22   6  12        1.19      -10.51     10.51 o 
 -20   6  12      283.73      319.46     17.93 o 
 -18   6  12      288.46      277.26     16.35 o 
 -16   6  12      363.14      312.81     17.26 o 
 -14   6  12      439.39      397.76     15.01 o 
 -12   6  12      952.24      959.38     21.71 o 
 -10   6  12      657.96      663.93     15.82 o 
  -8   6  12       57.60       55.75      7.71 o 
  -6   6  12     1315.84     1316.98     25.57 o 
  -4   6  12      166.34      170.16      9.71 o 
  -2   6  12      604.57      571.34     19.17 o 
   0   6  12      414.38      380.85     16.49 o 
   2   6  12        1.02       -2.54      7.91 o 
   4   6  12        2.94       -8.07      8.07 o 
   6   6  12      270.22      268.32     15.23 o 
   8   6  12      211.08      235.87     28.67 o 
  10   6  12      489.83      512.09     23.52 o 
  12   6  12       98.46      100.22     18.51 o 
  14   6  12      181.79      153.29     40.23 o 
  16   6  12       71.22       86.89     35.40 o 
 -33   7  12      138.95      170.57     43.45 o 
 -31   7  12       16.53       11.26     32.18 o 
 -29   7  12        4.79      -13.77     13.77 o 
 -27   7  12       22.51       19.84     14.81 o 
 -25   7  12      403.92      433.69     22.10 o 
 -23   7  12      129.29      101.37     14.53 o 
 -21   7  12      159.82      172.82     15.68 o 
 -19   7  12      205.48      195.22     15.66 o 
 -17   7  12      138.44       96.96     13.15 o 
 -15   7  12      304.99      318.84     14.43 o 
 -13   7  12     1021.64     1114.58     24.27 o 
 -11   7  12      147.17      142.73     10.67 o 
  -9   7  12      361.25      365.39     14.60 o 
  -7   7  12        4.52       -2.29      7.37 o 
  -5   7  12      342.68      340.98     14.62 o 
  -3   7  12      387.90      363.61     16.49 o 
  -1   7  12       75.73       43.80      9.23 o 
   1   7  12       33.42       24.39      9.23 o 
   3   7  12       18.96        9.48      8.90 o 
   5   7  12       31.43       14.25     15.10 o 
   7   7  12       41.48       48.89     10.29 o 
   9   7  12       40.15       22.20     12.11 o 
  11   7  12       48.88       35.27     15.14 o 
  13   7  12       72.14       55.52     16.56 o 
  15   7  12       38.75       44.47     25.75 o 
 -30   8  12        4.03      -28.96     28.96 o 
 -28   8  12        1.19      -17.39     17.39 o 
 -26   8  12        0.04      -11.40     11.40 o 
 -24   8  12       57.91       38.73     13.18 o 
 -22   8  12      377.48      364.87     19.77 o 
 -20   8  12       28.02       23.25     10.69 o 
 -18   8  12      691.29      727.47     21.94 o 
 -16   8  12      117.76      111.99     11.98 o 
 -14   8  12       79.89       87.43      9.35 o 
 -12   8  12       15.71       -6.05      8.83 o 
 -10   8  12       58.82       50.69     11.03 o 
  -8   8  12        5.32       -9.99      9.99 o 
  -6   8  12      152.25      164.22     12.22 o 
  -4   8  12      551.99      579.72     17.94 o 
  -2   8  12      157.93      191.06     12.78 o 
   0   8  12       83.88       67.47     10.92 o 
   2   8  12      216.86      237.11     14.86 o 
   4   8  12      405.90      440.61     19.06 o 
   6   8  12        0.16       -2.38      8.89 o 
   8   8  12      199.73      161.76     13.63 o 
  10   8  12      205.19      186.42     20.92 o 
  12   8  12      111.40      143.70     27.42 o 
 -29   9  12        1.72      -28.96     28.96 o 
 -27   9  12        7.17       -6.44     28.96 o 
 -25   9  12       12.27        1.06     13.17 o 
 -23   9  12        8.13        0.08     12.26 o 
 -21   9  12      161.32      183.03     24.39 o 
 -19   9  12       16.91        1.10     11.33 o 
 -17   9  12       44.10       49.20     14.23 o 
 -15   9  12        0.05       -9.81      9.81 o 
 -13   9  12       28.35       22.11     10.51 o 
 -11   9  12        1.45       -9.51      9.51 o 
  -9   9  12        3.44       -9.74      9.74 o 
  -7   9  12       24.85       15.20     10.08 o 
  -5   9  12       33.37       32.50     10.63 o 
  -3   9  12       54.90       57.07     10.90 o 
  -1   9  12       26.09       27.03     10.16 o 
   1   9  12       35.83       22.36     10.45 o 
   3   9  12       14.44        1.53      9.60 o 
   5   9  12       24.63       23.02     10.32 o 
   7   9  12        1.16       -9.92      9.92 o 
   9   9  12       96.40      114.13     18.55 o 
  11   9  12       24.50       28.36     16.56 o 
 -26  10  12        8.00       24.14     30.57 o 
 -24  10  12       39.29       26.25     19.89 o 
 -22  10  12      125.14      125.97     25.75 o 
 -20  10  12        1.77      -13.30     13.30 o 
 -18  10  12      103.06      147.46     18.16 o 
 -16  10  12      130.67      153.50     22.67 o 
 -14  10  12       57.90       74.91     19.34 o 
 -12  10  12      403.93      420.52     39.95 o 
 -10  10  12      197.43      232.26     17.88 o 
  -8  10  12      268.71      353.74     18.57 o 
  -6  10  12       18.80        7.48     12.38 o 
  -4  10  12      368.59      397.47     23.39 o 
  -2  10  12      122.06       81.91     12.25 o 
   0  10  12       19.07        4.71     14.17 o 
   2  10  12       10.23       -8.65     10.08 o 
   4  10  12       90.25      124.56     13.89 o 
   6  10  12       16.98       25.64     12.36 o 
   8  10  12      204.65      235.34     19.25 o 
 -21  11  12       13.08       34.60     20.39 o 
 -17  11  12        9.96      -11.26     27.36 o 
 -15  11  12       11.66        4.83     27.36 o 
 -13  11  12       64.64       42.64     19.34 o 
 -11  11  12       54.50       50.93     14.16 o 
  -9  11  12       58.65       47.97     13.73 o 
  -7  11  12        0.31      -11.79     11.79 o 
  -5  11  12        0.21       13.59     24.14 o 
  -3  11  12       63.73       79.84     18.94 o 
  -1  11  12      109.39       95.55     26.55 o 
   1  11  12        2.27        6.16     16.24 o 
   3  11  12       35.47       39.34     19.13 o 
   5  11  12       25.53        0.62     14.66 o 
 -16  12  12        2.24      -12.87     27.36 o 
 -14  12  12       10.82       -6.44     27.36 o 
 -12  12  12        0.02      -22.53     25.75 o 
 -10  12  12       24.71       -2.47     21.72 o 
  -8  12  12        1.79      -10.25     15.33 o 
  -6  12  12        8.85       16.09     22.53 o 
  -4  12  12       10.46       22.53     24.14 o 
  -2  12  12        1.37      -22.53     22.53 o 
 -37   1  13        5.13      -10.31     21.03 o 
 -35   1  13       76.64       74.77     23.30 o 
 -33   1  13       10.56       28.44     12.95 o 
 -31   1  13        8.10       -1.69     10.75 o 
 -29   1  13       53.81       46.00     11.56 o 
 -27   1  13      233.40      247.36     15.94 o 
 -25   1  13        6.18       -6.03      9.65 o 
 -23   1  13      503.47      494.76     20.21 o 
 -21   1  13      917.64      946.98     26.01 o 
 -19   1  13      127.10       84.40     11.05 o 
 -17   1  13       29.60        3.24      8.45 o 
 -15   1  13       75.78       59.74      7.44 o 
 -13   1  13      196.12      184.11      8.87 o 
 -11   1  13      149.01      137.62     10.91 o 
  -9   1  13      891.57      802.21     16.77 o 
  -7   1  13       26.25       39.76      6.30 o 
  -5   1  13      303.23      362.50     11.70 o 
  -3   1  13     1189.00     1161.49     20.60 o 
  -1   1  13     2571.78     2560.86     39.25 o 
   1   1  13      169.93      147.63      8.97 o 
   3   1  13        4.50        4.88      9.52 o 
   5   1  13     1876.23     1896.71     36.20 o 
   7   1  13      282.47      279.70     14.17 o 
   9   1  13      108.55      119.51     20.39 o 
  11   1  13      483.57      542.19     34.69 o 
  13   1  13      484.09      491.62     37.01 o 
  15   1  13        1.47        0.80     17.07 o 
  17   1  13       82.19       85.93     21.99 o 
 -36   2  13       25.88       45.86     22.76 o 
 -34   2  13       67.83       49.82     17.33 o 
 -32   2  13        1.02        3.59     11.81 o 
 -30   2  13       21.06       11.18     11.40 o 
 -28   2  13        4.97       -4.63     10.24 o 
 -26   2  13        0.02       -7.44      9.69 o 
 -24   2  13      977.55      927.38     26.22 o 
 -22   2  13      457.94      474.12     19.39 o 
 -20   2  13       16.70        6.66      9.28 o 
 -18   2  13       84.81       88.68     12.96 o 
 -16   2  13       85.02      121.42     10.37 o 
 -14   2  13      178.92      171.03     13.12 o 
 -12   2  13       68.38       33.09     10.06 o 
 -10   2  13      299.76      271.96     14.51 o 
  -8   2  13      349.79      371.17     12.22 o 
  -6   2  13      172.90      180.30      8.67 o 
  -4   2  13      865.91      795.57     16.81 o 
  -2   2  13      214.21      235.55     12.52 o 
   0   2  13        0.20       -1.87      6.23 o 
   2   2  13        4.25       -2.67      6.35 o 
   4   2  13       72.67       53.46      8.91 o 
   6   2  13       33.75       30.20      8.02 o 
   8   2  13        3.16       -8.93      8.93 o 
  10   2  13       87.01       67.10     21.72 o 
  12   2  13      261.73      306.51     33.79 o 
  14   2  13      211.51      143.21     35.40 o 
  16   2  13      360.06      382.97     48.27 o 
  18   2  13      106.93      207.58     41.84 o 
 -35   3  13       72.40       90.51     24.95 o 
 -33   3  13      187.97      205.51     17.81 o 
 -31   3  13        0.10       -2.80     11.81 o 
 -29   3  13        8.83      -10.75     10.75 o 
 -27   3  13        6.15       -6.01     10.41 o 
 -25   3  13       60.88       20.51     10.68 o 
 -23   3  13       28.48       10.62     10.03 o 
 -21   3  13       13.78       13.17     10.09 o 
 -19   3  13        7.07        6.43      9.62 o 
 -17   3  13     1834.09     1771.42     36.42 o 
 -15   3  13      319.68      317.39     12.94 o 
 -13   3  13       20.06       26.35      7.23 o 
 -11   3  13     3933.94     3848.73     48.67 o 
  -9   3  13       50.12       62.04      7.57 o 
  -7   3  13     1186.37     1159.06     20.81 o 
  -5   3  13       68.98       62.75      7.33 o 
  -3   3  13      194.10      167.32      9.85 o 
  -1   3  13        8.68       10.15      7.14 o 
   1   3  13       25.43       11.30      6.98 o 
   3   3  13      181.90      196.17     11.44 o 
   5   3  13      152.81      177.89     12.31 o 
   7   3  13      238.42      225.13     14.40 o 
   9   3  13        5.07       -9.67      9.67 o 
  11   3  13        5.70        0.00     24.14 o 
  13   3  13        0.10      -17.70     24.14 o 
  15   3  13       23.74       27.36     28.96 o 
  17   3  13       29.49       78.85     33.79 o 
 -36   4  13       44.12        5.59     34.60 o 
 -34   4  13        0.03      -20.48     20.48 o 
 -32   4  13        0.62       -5.08     12.68 o 
 -30   4  13        4.28       -6.23     11.76 o 
 -28   4  13       37.12       20.36     11.65 o 
 -26   4  13        3.38       -2.15     10.66 o 
 -24   4  13       80.90       90.82     13.02 o 
 -22   4  13      556.35      581.22     21.72 o 
 -20   4  13       44.64       19.49     10.57 o 
 -18   4  13     1454.61     1423.73     32.40 o 
 -16   4  13     3485.48     3417.24     70.22 o 
 -14   4  13      152.53      188.29     11.83 o 
 -12   4  13      128.13      115.22     11.78 o 
 -10   4  13      607.44      672.16     17.15 o 
  -8   4  13     1829.78     1750.95     28.10 o 
  -6   4  13      591.17      625.06     16.25 o 
  -4   4  13      149.34      156.58      8.94 o 
  -2   4  13      564.36      465.30     15.54 o 
   0   4  13      271.81      290.74     13.42 o 
   2   4  13     1288.11     1252.93     26.17 o 
   4   4  13     1102.24     1201.75     25.28 o 
   6   4  13      146.81      123.56     12.66 o 
   8   4  13      277.49      238.05     24.94 o 
  10   4  13      146.34      161.91     18.01 o 
  12   4  13      333.11      376.77     39.42 o 
  14   4  13      533.17      624.35     54.71 o 
  16   4  13       11.38      -25.75     25.75 o 
 -35   5  13       43.31       43.05     25.58 o 
 -33   5  13        0.94      -19.89     19.89 o 
 -31   5  13       12.84       12.33     13.18 o 
 -29   5  13      162.68      190.15     16.91 o 
 -27   5  13       43.86       30.25     12.54 o 
 -25   5  13        0.81       -4.27     10.88 o 
 -23   5  13        7.91       -4.87     10.39 o 
 -21   5  13       31.02       24.01     10.99 o 
 -19   5  13      292.37      272.67     16.48 o 
 -17   5  13      414.00      376.05     20.44 o 
 -15   5  13      525.17      526.45     16.98 o 
 -13   5  13        9.81        2.74      8.03 o 
 -11   5  13      107.60       84.11      7.84 o 
  -9   5  13       60.95       47.75      7.05 o 
  -7   5  13      594.27      638.94     18.21 o 
  -5   5  13        0.51       -6.37      6.37 o 
  -3   5  13        3.99       -0.89      7.19 o 
  -1   5  13      142.44      161.90     11.21 o 
   1   5  13      105.45       95.02     10.30 o 
   3   5  13      633.76      654.97     20.91 o 
   5   5  13      238.21      214.26     13.06 o 
   7   5  13        2.35       -2.88      7.86 o 
   9   5  13        0.07       -7.98     12.62 o 
  11   5  13        0.42       -0.93     12.80 o 
  13   5  13      153.56      169.78     28.16 o 
  15   5  13       13.90        3.22     30.57 o 
 -34   6  13        3.46       41.84     33.79 o 
 -32   6  13        5.72        8.05     30.57 o 
 -30   6  13        2.86      -13.60     13.60 o 
 -28   6  13        0.01       -4.85     14.41 o 
 -26   6  13       40.75       52.46     13.76 o 
 -24   6  13      407.13      428.10     21.21 o 
 -22   6  13       40.39       23.72     11.99 o 
 -20   6  13      482.43      545.39     24.19 o 
 -18   6  13      356.01      388.55     19.08 o 
 -16   6  13      154.20      129.91     13.64 o 
 -14   6  13       17.24       -7.46      7.97 o 
 -12   6  13        2.87       -7.82      7.82 o 
 -10   6  13       84.05       93.49      9.43 o 
  -8   6  13       29.63       38.11      8.16 o 
  -6   6  13     1164.13     1189.45     24.33 o 
  -4   6  13      999.95      954.89     24.48 o 
  -2   6  13       55.43       49.06     10.22 o 
   0   6  13      539.61      566.82     23.57 o 
   2   6  13      869.13      863.25     23.93 o 
   4   6  13      337.82      339.13     16.85 o 
   6   6  13        7.41       -0.29      9.38 o 
   8   6  13       88.64       87.63     22.20 o 
  10   6  13      394.53      409.62     61.95 o 
  12   6  13        4.10       25.17     14.07 o 
  14   6  13      336.92      387.80     49.88 o 
 -31   7  13       36.38       33.79     32.18 o 
 -29   7  13        0.30      -12.07     18.21 o 
 -27   7  13        0.50       12.00     14.53 o 
 -25   7  13        0.18      -11.87     11.87 o 
 -23   7  13        4.32      -11.09     11.09 o 
 -21   7  13       31.01        2.47     11.87 o 
 -19   7  13       53.50       29.39     12.14 o 
 -17   7  13       77.14       80.63     13.26 o 
 -15   7  13      944.72     1120.33     33.67 o 
 -13   7  13      485.88      497.77     18.29 o 
 -11   7  13       53.46       30.56     12.08 o 
  -9   7  13       73.16       59.90      8.82 o 
  -7   7  13       16.14        5.15      8.03 o 
  -5   7  13       16.54        0.36      7.58 o 
  -3   7  13       19.91        7.28      8.47 o 
  -1   7  13        3.92       -3.16      8.83 o 
   1   7  13       48.08       54.43     10.24 o 
   3   7  13      110.03       86.13     11.30 o 
   5   7  13      345.59      348.94     17.68 o 
   7   7  13      174.31      188.84     14.05 o 
   9   7  13       15.93        9.15     12.40 o 
  11   7  13      109.74      118.87     19.24 o 
  13   7  13        0.08        7.08     15.32 o 
 -30   8  13        8.30       -6.44     30.57 o 
 -28   8  13        4.51       22.53     28.96 o 
 -26   8  13       11.49       12.58     14.81 o 
 -24   8  13       22.47       13.63     14.70 o 
 -22   8  13        5.35       -8.25     12.33 o 
 -20   8  13        0.06      -11.39     11.39 o 
 -18   8  13       16.69       27.69     12.01 o 
 -16   8  13        0.02      -10.76     10.76 o 
 -14   8  13      133.01      136.66     14.83 o 
 -12   8  13       19.61       14.26     10.36 o 
 -10   8  13       95.04       96.57     12.43 o 
  -8   8  13      103.38       88.33     11.69 o 
  -6   8  13      122.10      115.33     10.49 o 
  -4   8  13       19.67       16.88      9.39 o 
  -2   8  13       61.13       54.68     10.37 o 
   0   8  13       16.51        9.35      9.68 o 
   2   8  13       79.00       86.84     11.97 o 
   4   8  13       14.26       20.33     10.16 o 
   6   8  13        8.62       -7.04      9.82 o 
   8   8  13        0.75      -10.07     10.07 o 
  10   8  13        5.91        9.75     13.29 o 
 -27   9  13      218.11      259.07     41.84 o 
 -25   9  13        4.17      -17.61     17.61 o 
 -23   9  13       42.02       69.42     17.02 o 
 -21   9  13       21.68        7.32     12.45 o 
 -19   9  13        3.89        7.91     13.55 o 
 -17   9  13       11.93        0.73     18.54 o 
 -15   9  13        4.77      -10.41     16.95 o 
 -13   9  13      291.49      350.29     18.86 o 
 -11   9  13       73.83       93.26     12.85 o 
  -9   9  13       31.94       36.66     11.13 o 
  -7   9  13       91.40       90.04     12.49 o 
  -5   9  13       20.12        6.90      9.60 o 
  -3   9  13      136.96      164.48     14.96 o 
  -1   9  13      473.14      522.40     27.41 o 
   1   9  13        0.99        3.25      9.92 o 
   3   9  13      281.97      289.76     19.71 o 
   5   9  13       50.97       53.25     11.66 o 
   7   9  13       78.26       79.21     14.93 o 
   9   9  13      174.74      167.84     17.56 o 
 -22  10  13       15.31       32.38     20.11 o 
 -20  10  13       26.51       24.14     18.21 o 
 -18  10  13      146.89      167.35     35.40 o 
 -16  10  13       11.59      -14.17     17.61 o 
 -14  10  13      205.70      181.83     23.81 o 
 -12  10  13      152.97      169.72     14.97 o 
 -10  10  13       97.43       88.97     13.30 o 
  -8  10  13       71.26       42.89     12.25 o 
  -6  10  13      127.63       97.86     15.85 o 
  -4  10  13      108.04      125.54     17.21 o 
  -2  10  13        1.02      -10.17     10.17 o 
   0  10  13      118.17      124.96     13.99 o 
   2  10  13      156.14      163.38     18.41 o 
   4  10  13        8.74       -2.90     11.78 o 
   6  10  13        0.51       11.39     14.19 o 
 -19  11  13       40.46      -27.36     27.36 o 
 -17  11  13       80.91       80.46     32.18 o 
 -15  11  13        0.41      -25.75     25.75 o 
 -13  11  13       51.41       35.40     27.36 o 
 -11  11  13        0.13      -16.59     24.94 o 
  -9  11  13       23.61       15.63     20.11 o 
  -7  11  13        1.44       11.16     16.62 o 
  -5  11  13       28.38       39.12     17.78 o 
  -3  11  13        0.01       10.56     17.78 o 
  -1  11  13       57.65       96.15     21.72 o 
   1  11  13        0.22      -13.15     13.15 o 
 -12  12  13       51.27       74.02     30.57 o 
 -10  12  13       51.37       51.86     17.39 o 
  -8  12  13       32.22        3.22     22.53 o 
  -6  12  13      235.51      279.99     33.79 o 
 -36   0  14        8.43       -9.65     28.96 o 
 -34   0  14        0.12      -24.14     24.14 o 
 -32   0  14       45.50       50.18     18.54 o 
 -30   0  14       46.00       12.48     16.24 o 
 -28   0  14        0.73       10.00     15.81 o 
 -26   0  14       82.02      115.87     19.69 o 
 -24   0  14     1457.03     1686.24     77.24 o 
 -22   0  14      457.58      363.29     25.87 o 
 -20   0  14      107.75       99.48     17.39 o 
 -18   0  14        1.93      -12.38     12.75 o 
 -16   0  14        2.78      -11.91     11.91 o 
 -14   0  14       53.64       29.80      9.29 o 
 -12   0  14       83.98       67.10     11.27 o 
 -10   0  14       62.51       65.85     10.52 o 
  -8   0  14      493.57      576.25     21.44 o 
  -6   0  14     5100.47     5116.88     88.23 o 
  -4   0  14     5577.94     5573.51     94.21 o 
  -2   0  14      432.95      426.94     30.57 o 
   0   0  14      341.43      264.14     20.22 o 
   2   0  14        1.74        1.24     10.21 o 
   4   0  14       30.23       35.94     11.51 o 
   6   0  14      101.93      120.24     41.84 o 
   8   0  14      189.64      200.81     18.74 o 
  10   0  14        4.71       14.48     24.14 o 
  12   0  14       13.60        4.83     24.14 o 
  14   0  14      366.61      365.27     43.45 o 
  16   0  14      228.09      357.23     45.06 o 
 -37   1  14       16.78       17.26     24.94 o 
 -35   1  14        5.84       -6.85     19.69 o 
 -33   1  14       85.33      107.11     15.34 o 
 -31   1  14        7.27       -5.67     11.42 o 
 -29   1  14       11.72       15.99     11.61 o 
 -27   1  14       14.81        1.82     10.84 o 
 -25   1  14      312.49      276.26     16.91 o 
 -23   1  14      538.81      486.74     20.22 o 
 -21   1  14       18.68       22.28     10.68 o 
 -19   1  14        0.05        0.10      9.55 o 
 -17   1  14      216.28      213.61     14.05 o 
 -15   1  14      108.16       90.78      9.00 o 
 -13   1  14     1179.40     1089.81     20.09 o 
 -11   1  14        1.96        2.55      6.18 o 
  -9   1  14      716.39      732.43     16.72 o 
  -7   1  14        8.10        2.28      6.65 o 
  -5   1  14        8.43        0.30      6.54 o 
  -3   1  14       11.42        4.09      7.09 o 
  -1   1  14      108.05      114.06     10.12 o 
   1   1  14      433.21      440.73     17.56 o 
   3   1  14       12.77        8.48      7.64 o 
   5   1  14        6.63       -6.64      7.35 o 
   7   1  14       63.10       73.34      9.52 o 
   9   1  14       28.51       18.89     10.39 o 
  11   1  14      326.05      418.76     32.94 o 
  13   1  14      394.35      405.45     33.55 o 
  15   1  14       51.50       93.25     22.67 o 
 -36   2  14      126.41      175.39     29.00 o 
 -34   2  14        0.34      -19.24     19.24 o 
 -32   2  14      151.53      193.67     17.29 o 
 -30   2  14       11.45        7.49     11.73 o 
 -28   2  14       32.94       25.42     11.81 o 
 -26   2  14       49.77       34.35     11.73 o 
 -24   2  14       24.25       -2.24     10.60 o 
 -22   2  14       70.74       71.41     11.75 o 
 -20   2  14      130.83      169.17     13.91 o 
 -18   2  14      594.94      659.92     22.11 o 
 -16   2  14      719.44      718.67     22.49 o 
 -14   2  14      797.66      773.36     22.45 o 
 -12   2  14     1327.80     1329.32     23.18 o 
 -10   2  14      975.25      997.34     19.68 o 
  -8   2  14      205.70      190.26      9.91 o 
  -6   2  14      129.72      109.55      9.22 o 
  -4   2  14       34.00       24.69      7.59 o 
  -2   2  14       35.64        7.13      7.26 o 
   0   2  14      107.25       85.54      8.83 o 
   2   2  14       70.80       46.02      9.41 o 
   4   2  14       42.71       38.26      9.04 o 
   6   2  14      114.94       86.66     10.15 o 
   8   2  14      227.52      259.77     18.33 o 
  10   2  14      132.42      155.11     21.85 o 
  12   2  14        8.09        6.44     25.75 o 
  14   2  14      463.75      466.65     49.88 o 
  16   2  14        0.34       -3.22     27.36 o 
 -35   3  14        2.93       15.10     22.17 o 
 -33   3  14       90.88      104.55     34.60 o 
 -31   3  14      113.90      117.67     15.55 o 
 -29   3  14      479.35      520.37     22.96 o 
 -27   3  14      122.18      163.74     15.43 o 
 -25   3  14       33.28       31.51     11.70 o 
 -23   3  14        5.80       -9.79      9.79 o 
 -21   3  14        3.20       -6.10     10.68 o 
 -19   3  14      178.15      174.73     14.51 o 
 -17   3  14       83.88       77.86     19.05 o 
 -15   3  14      388.11      442.98     15.96 o 
 -13   3  14       30.35       38.18      7.26 o 
 -11   3  14     2176.22     2231.06     32.58 o 
  -9   3  14      670.31      624.45     15.73 o 
  -7   3  14      393.94      361.92     14.58 o 
  -5   3  14        1.68       -1.12      7.23 o 
  -3   3  14     1000.49      954.07     22.00 o 
  -1   3  14       31.64       32.55     11.07 o 
   1   3  14       12.96        4.60      7.51 o 
   3   3  14      542.29      660.23     26.80 o 
   5   3  14     2106.62     2084.07     40.00 o 
   7   3  14        5.81       -7.94      7.94 o 
   9   3  14      160.91       95.44     16.56 o 
  11   3  14      334.37      392.13     26.07 o 
  13   3  14      479.01      584.12     54.71 o 
  15   3  14       74.58       64.37     33.79 o 
 -34   4  14        6.70      -13.21     33.79 o 
 -32   4  14        0.24      -15.47     20.39 o 
 -30   4  14        0.29       -9.37     12.30 o 
 -28   4  14        4.97       -9.96     11.56 o 
 -26   4  14        5.26        6.17     11.12 o 
 -24   4  14      215.97      167.32     15.26 o 
 -22   4  14      121.85      124.44     13.80 o 
 -20   4  14        3.02       -9.92      9.92 o 
 -18   4  14      405.25      432.28     19.78 o 
 -16   4  14       64.25       84.11      9.86 o 
 -14   4  14      810.38      752.98     20.02 o 
 -12   4  14      188.66      176.41      9.64 o 
 -10   4  14        6.09       -1.99      6.48 o 
  -8   4  14       70.25       63.26      9.07 o 
  -6   4  14       33.51       24.17      8.64 o 
  -4   4  14      118.54       93.28      9.46 o 
  -2   4  14       16.00        9.14      7.31 o 
   0   4  14     1967.37     1967.22     34.40 o 
   2   4  14      327.62      322.55     14.60 o 
   4   4  14      125.09       97.51     14.57 o 
   6   4  14        9.26       16.92     11.56 o 
   8   4  14      258.95      263.07     25.75 o 
  10   4  14      179.99      185.20     19.66 o 
  12   4  14       15.18        4.22     20.11 o 
  14   4  14        2.77       16.09     28.96 o 
 -33   5  14      443.05      568.14     40.96 o 
 -31   5  14        0.12      -18.75     18.75 o 
 -29   5  14      157.34      152.73     17.38 o 
 -27   5  14        6.10       -5.70     12.31 o 
 -25   5  14      126.47      132.25     15.13 o 
 -23   5  14       51.87       31.22     12.27 o 
 -21   5  14        9.09       -8.87     10.57 o 
 -19   5  14       73.49       46.38     12.06 o 
 -17   5  14      189.31      194.21     15.40 o 
 -15   5  14      867.26      931.37     22.07 o 
 -13   5  14     1008.04      921.84     22.10 o 
 -11   5  14      113.62       90.52      9.66 o 
  -9   5  14      807.66      823.99     20.91 o 
  -7   5  14     1004.45     1018.52     21.19 o 
  -5   5  14        0.19       -7.36      7.36 o 
  -3   5  14       12.72       -7.26      7.26 o 
  -1   5  14       45.54       31.63      8.89 o 
   1   5  14        1.11        2.77      8.66 o 
   3   5  14       72.71       66.13     10.36 o 
   5   5  14      250.26      267.58     18.48 o 
   7   5  14      114.64      126.62     21.12 o 
   9   5  14       14.59       -4.77     13.87 o 
  11   5  14      306.72      350.58     54.71 o 
  13   5  14      350.70      367.90     49.08 o 
 -32   6  14        0.01      -26.55     26.55 o 
 -30   6  14        0.87      -32.18     32.18 o 
 -28   6  14       20.88        6.25     13.40 o 
 -26   6  14      141.07      169.93     17.11 o 
 -24   6  14       14.64        4.28     12.14 o 
 -22   6  14        0.86       -4.90     11.46 o 
 -20   6  14        8.44        1.07     11.50 o 
 -18   6  14      254.62      275.05     17.23 o 
 -16   6  14      219.52      219.43     17.80 o 
 -14   6  14        8.54       -7.87      7.87 o 
 -12   6  14      114.44      109.09     12.90 o 
 -10   6  14        0.23       -6.99      6.99 o 
  -8   6  14      268.56      282.25     12.62 o 
  -6   6  14      208.20      266.70     13.58 o 
  -4   6  14       17.11       12.45      8.89 o 
  -2   6  14      155.86      156.67     21.37 o 
   0   6  14       58.13       34.03      9.89 o 
   2   6  14      352.57      330.67     16.78 o 
   4   6  14      159.54      130.16     12.27 o 
   6   6  14       58.41       61.69     10.56 o 
   8   6  14       61.13       45.99     14.25 o 
  10   6  14        6.26        6.78     18.51 o 
  12   6  14       53.34       40.43     16.56 o 
 -31   7  14        2.07      -16.09     30.57 o 
 -29   7  14       90.14      143.21     38.62 o 
 -27   7  14      116.96      155.52     17.72 o 
 -25   7  14       25.93       -0.77     13.33 o 
 -23   7  14       27.47       26.34     13.46 o 
 -21   7  14        0.03      -11.85     11.85 o 
 -19   7  14        7.84      -11.40     11.40 o 
 -17   7  14       42.58       34.81     12.06 o 
 -15   7  14      169.14      179.89     14.36 o 
 -13   7  14       45.21       44.22     11.72 o 
 -11   7  14        7.20       -9.08      9.08 o 
  -9   7  14       29.27       35.65      8.64 o 
  -7   7  14       72.26       63.44      9.39 o 
  -5   7  14       73.39       78.87     12.32 o 
  -3   7  14        2.47       -8.28      8.28 o 
  -1   7  14       33.81       36.76     10.92 o 
   1   7  14      252.67      230.51     14.89 o 
   3   7  14      197.21      138.90     13.06 o 
   5   7  14      187.45      200.84     14.42 o 
   7   7  14      257.92      242.91     15.86 o 
   9   7  14       21.62        6.38     15.32 o 
  11   7  14        1.24      -14.48     17.70 o 
 -28   8  14       12.80        9.65     30.57 o 
 -26   8  14        2.01        0.29     18.54 o 
 -24   8  14      210.23      248.81     21.89 o 
 -22   8  14       14.80      -12.49     12.49 o 
 -20   8  14      394.16      488.40     22.70 o 
 -18   8  14       94.58      110.86     19.69 o 
 -16   8  14        4.73      -11.77     14.50 o 
 -14   8  14       47.57       45.08     12.74 o 
 -12   8  14      297.07      325.51     17.94 o 
 -10   8  14       56.53       52.37     11.99 o 
  -8   8  14        1.70       -8.14      8.14 o 
  -6   8  14       33.84        4.25      9.32 o 
  -4   8  14       59.86       60.73     10.99 o 
  -2   8  14       40.53       35.36     10.58 o 
   0   8  14      132.23      186.10     15.10 o 
   2   8  14      321.37      362.36     18.61 o 
   4   8  14       32.93       39.57     11.22 o 
   6   8  14      103.56      100.16     13.42 o 
   8   8  14      164.09      182.83     17.21 o 
 -27   9  14       17.46       33.79     32.18 o 
 -25   9  14        0.58      -19.31     27.36 o 
 -23   9  14       89.42      116.26     37.81 o 
 -21   9  14       32.09       38.38     18.75 o 
 -19   9  14       16.02      -16.09     25.75 o 
 -17   9  14       58.64       75.28     23.14 o 
 -15   9  14       65.69       42.89     16.52 o 
 -13   9  14       14.68       43.71     12.08 o 
 -11   9  14       21.64       12.75     11.36 o 
  -9   9  14        4.75      -10.12     10.12 o 
  -7   9  14       35.25       10.67     12.55 o 
  -5   9  14      118.38      146.01     14.26 o 
  -3   9  14       77.71       62.97     12.06 o 
  -1   9  14        1.07       -9.92      9.92 o 
   1   9  14        5.15       -1.12     10.30 o 
   3   9  14        1.44       -9.89      9.89 o 
   5   9  14        8.69      -11.78     11.78 o 
 -16  10  14       55.81       49.88     28.96 o 
 -14  10  14       40.86       35.53     28.16 o 
 -12  10  14        5.59       -4.06     12.80 o 
 -10  10  14        1.75      -10.88     10.88 o 
  -8  10  14      324.49      393.58     33.15 o 
  -6  10  14      764.84      997.37     58.73 o 
  -4  10  14      184.02      217.84     41.84 o 
  -2  10  14       26.26        9.02     12.87 o 
   0  10  14        3.53        2.80     19.24 o 
   2  10  14       40.30       46.07     16.07 o 
 -19  11  14       36.16      -20.92     28.96 o 
 -17  11  14        0.05      -27.36     27.36 o 
 -15  11  14       38.54       32.18     28.96 o 
 -13  11  14       88.22      112.64     32.18 o 
 -11  11  14       80.39      101.11     18.94 o 
  -9  11  14       17.83       -5.69     14.66 o 
  -7  11  14      103.93      125.20     21.26 o 
  -5  11  14       49.63       64.76     34.60 o 
  -3  11  14       27.60       36.78     35.40 o 
 -35   1  15        1.81      -19.24     19.24 o 
 -33   1  15       14.99      -18.51     19.34 o 
 -31   1  15        2.08      -11.35     11.70 o 
 -29   1  15      173.69      181.16     16.67 o 
 -27   1  15       32.82       25.46     12.21 o 
 -25   1  15       68.76       88.27     13.50 o 
 -23   1  15      232.11      287.39     17.33 o 
 -21   1  15       94.30       69.84     12.14 o 
 -19   1  15      274.31      284.02     16.78 o 
 -17   1  15        0.28       -1.03      9.95 o 
 -15   1  15      903.74      905.85     31.20 o 
 -13   1  15       36.28       48.71      7.66 o 
 -11   1  15      612.01      657.22     16.62 o 
  -9   1  15      379.25      376.62     13.43 o 
  -7   1  15      156.98      173.06      9.97 o 
  -5   1  15      592.33      573.85     17.87 o 
  -3   1  15      447.62      419.49     17.64 o 
  -1   1  15       33.85       35.53      9.53 o 
   1   1  15       22.22       19.13      8.61 o 
   3   1  15      220.65      215.56     15.79 o 
   5   1  15       64.21       55.02      9.58 o 
   7   1  15       31.62       19.29      8.19 o 
   9   1  15      263.35      262.84     22.13 o 
  11   1  15      405.00      529.08     36.86 o 
  13   1  15      209.31      231.23     27.86 o 
 -36   2  15       23.13       29.77     23.89 o 
 -34   2  15       18.61      -20.39     20.39 o 
 -32   2  15        1.60       -4.35     12.80 o 
 -30   2  15       19.72       11.07     12.43 o 
 -28   2  15        3.58      -10.69     11.56 o 
 -26   2  15      399.74      453.66     21.15 o 
 -24   2  15      391.28      394.68     19.95 o 
 -22   2  15        2.12       -9.07     10.37 o 
 -20   2  15      621.32      651.09     22.76 o 
 -18   2  15      166.51      144.54     14.55 o 
 -16   2  15       41.89       53.47      8.74 o 
 -14   2  15      741.40      783.57     17.57 o 
 -12   2  15      377.52      335.15     13.08 o 
 -10   2  15        1.68       -6.64      6.64 o 
  -8   2  15       38.01       40.40     11.09 o 
  -6   2  15     1465.26     1442.10     28.16 o 
  -4   2  15     1109.09     1046.51     23.78 o 
  -2   2  15      320.55      342.88     19.48 o 
   0   2  15      310.26      335.14     16.60 o 
   2   2  15       24.90       32.51      9.10 o 
   4   2  15      138.53      169.48     12.33 o 
   6   2  15       52.15       74.30     10.34 o 
   8   2  15        3.29        2.85     10.34 o 
  10   2  15      111.45      143.83     19.96 o 
  12   2  15        0.92       64.37     30.57 o 
 -35   3  15      124.63      137.13     29.00 o 
 -33   3  15       13.96       13.49     22.17 o 
 -31   3  15        7.54        0.44     12.68 o 
 -29   3  15        5.49       -1.30     12.03 o 
 -27   3  15       12.10        2.01     11.81 o 
 -25   3  15       11.18       -4.47     11.12 o 
 -23   3  15       34.92       24.09     11.55 o 
 -21   3  15      350.32      311.76     31.59 o 
 -19   3  15      159.90      176.54     18.12 o 
 -17   3  15       33.91        6.25     10.49 o 
 -15   3  15       34.90       28.53      8.94 o 
 -13   3  15       53.13       37.51      7.73 o 
 -11   3  15       44.39       19.18      7.60 o 
  -9   3  15      153.45      155.16     10.63 o 
  -7   3  15      128.43      110.64      9.15 o 
  -5   3  15      242.92      210.43     17.99 o 
  -3   3  15       58.30       49.01     12.96 o 
  -1   3  15      193.54      215.04     12.68 o 
   1   3  15       25.08       13.86      8.99 o 
   3   3  15      512.88      554.21     33.72 o 
   5   3  15      278.79      303.38     16.25 o 
   7   3  15       34.67       21.35     10.02 o 
   9   3  15        0.35        6.97     22.53 o 
  11   3  15        3.31        8.66     15.10 o 
  13   3  15        8.15      -14.48     27.36 o 
 -34   4  15       31.27       15.29     23.89 o 
 -32   4  15       26.85       19.23     22.67 o 
 -30   4  15       24.07       20.09     13.50 o 
 -28   4  15      164.69      204.92     17.44 o 
 -26   4  15      166.24      200.76     17.29 o 
 -24   4  15       88.69       72.35     13.79 o 
 -22   4  15        0.09       -4.01     11.05 o 
 -20   4  15      372.72      409.28     19.88 o 
 -18   4  15      102.97      135.77     14.27 o 
 -16   4  15        5.14        0.57     11.90 o 
 -14   4  15       76.87       76.04     10.00 o 
 -12   4  15      401.29      466.21     14.49 o 
 -10   4  15       95.33       84.02     10.14 o 
  -8   4  15       71.15       57.48      8.62 o 
  -6   4  15      321.26      364.21     15.26 o 
  -4   4  15      271.25      271.47     13.93 o 
  -2   4  15       71.02       59.56     12.23 o 
   0   4  15      545.35      494.34     18.98 o 
   2   4  15      534.29      524.76     26.51 o 
   4   4  15       13.85        2.57      9.65 o 
   6   4  15      117.67      142.65     18.83 o 
   8   4  15        0.20      -10.89     14.48 o 
  10   4  15      109.89      123.42     19.46 o 
  12   4  15      124.85       98.41     35.40 o 
 -33   5  15       15.22       -3.96     30.57 o 
 -31   5  15       28.09      -25.75     25.75 o 
 -29   5  15        2.67      -12.95     12.95 o 
 -27   5  15       16.29       15.60     13.61 o 
 -25   5  15        8.08        7.04     12.25 o 
 -23   5  15       30.26       10.16     12.14 o 
 -21   5  15        2.33       -4.96     11.07 o 
 -19   5  15        1.57       -2.70     11.28 o 
 -17   5  15       89.12      102.52     14.40 o 
 -15   5  15      183.24      159.80     11.76 o 
 -13   5  15       84.07       56.42     11.82 o 
 -11   5  15      138.48      136.21     10.65 o 
  -9   5  15       55.21       27.10      8.38 o 
  -7   5  15       54.04       52.16      8.75 o 
  -5   5  15       30.92       29.93      9.24 o 
  -3   5  15      118.10      105.78     16.03 o 
  -1   5  15      137.41      150.46     12.51 o 
   1   5  15      191.55      172.59     20.90 o 
   3   5  15       35.20       42.69     11.58 o 
   5   5  15       69.18       45.12     11.67 o 
   7   5  15        5.52       -3.89     10.09 o 
   9   5  15       41.64       27.51     16.09 o 
  11   5  15      155.86      166.66     31.38 o 
 -32   6  15       47.38       -2.41     60.34 o 
 -30   6  15        0.80      -24.94     24.94 o 
 -28   6  15        0.43      -13.03     16.07 o 
 -26   6  15       50.23       42.29     14.57 o 
 -24   6  15       52.46       47.17     13.97 o 
 -22   6  15      157.82      159.46     16.24 o 
 -20   6  15      160.29      181.06     16.23 o 
 -18   6  15      292.45      335.50     18.84 o 
 -16   6  15       47.20       27.61      9.56 o 
 -14   6  15       77.96      115.29     13.70 o 
 -12   6  15        1.38      -10.13     10.13 o 
 -10   6  15      332.04      306.96     13.44 o 
  -8   6  15      138.72      142.78     10.33 o 
  -6   6  15       56.09       41.68     10.30 o 
  -4   6  15       43.28       59.57     10.56 o 
  -2   6  15      176.65      148.45     13.06 o 
   0   6  15     1036.41     1124.56     28.36 o 
   2   6  15      199.19      178.19     13.81 o 
   4   6  15        0.76       -6.49     10.02 o 
   6   6  15       41.51       41.09     12.09 o 
   8   6  15       82.06       59.96     13.18 o 
  10   6  15       54.02       46.76     16.95 o 
 -29   7  15       55.91       49.88     33.79 o 
 -27   7  15        2.56      -15.95     15.95 o 
 -25   7  15       13.55       -8.91     13.11 o 
 -23   7  15        3.19      -12.94     12.94 o 
 -21   7  15       96.58      121.23     15.88 o 
 -19   7  15        3.70      -12.12     12.12 o 
 -17   7  15      179.30      178.01     21.11 o 
 -15   7  15       76.98       72.34     12.39 o 
 -13   7  15      103.31       83.98     13.11 o 
 -11   7  15        0.09       -2.90     10.21 o 
  -9   7  15      180.33      205.50     12.43 o 
  -7   7  15       93.16       85.68     11.66 o 
  -5   7  15       21.14       17.13      9.85 o 
  -3   7  15       71.42       58.05     11.21 o 
  -1   7  15        8.85       -1.79      9.58 o 
   1   7  15       44.99       35.78     11.08 o 
   3   7  15      171.30      184.20     14.66 o 
   5   7  15      235.17      276.73     19.89 o 
   7   7  15       68.15       71.61     13.74 o 
 -28   8  15        0.30      -17.70     30.57 o 
 -26   8  15        7.69        9.94     18.94 o 
 -24   8  15       54.05       31.33     17.92 o 
 -22   8  15       73.87       89.36     16.01 o 
 -20   8  15      129.75      160.35     17.06 o 
 -18   8  15       99.72      102.75     19.61 o 
 -16   8  15       17.86       -4.09     20.84 o 
 -14   8  15      115.20      125.38     18.35 o 
 -12   8  15      192.54      181.43     15.29 o 
 -10   8  15        4.52      -10.36     10.36 o 
  -8   8  15      119.94      130.65     11.79 o 
  -6   8  15      143.61      123.56     13.32 o 
  -4   8  15       27.60       -2.00     10.08 o 
  -2   8  15       20.09       21.76     12.08 o 
   0   8  15       21.09       18.58     11.08 o 
   2   8  15        5.24        5.72     10.53 o 
   4   8  15       54.98       76.99     13.18 o 
   6   8  15        2.40       10.52     12.98 o 
 -25   9  15       18.52       -8.05     30.57 o 
 -23   9  15        0.27       -1.71     23.33 o 
 -19   9  15       20.51        3.22     35.40 o 
 -17   9  15       57.37       61.15     35.40 o 
 -15   9  15      409.32      462.99     28.47 o 
 -13   9  15       33.65       31.74     12.51 o 
 -11   9  15       12.44      -11.13     11.13 o 
  -9   9  15       71.58       90.22     19.31 o 
  -7   9  15      102.87      126.61     16.49 o 
  -5   9  15       21.28       27.09     12.31 o 
  -3   9  15      108.18      142.69     14.50 o 
  -1   9  15        0.52      -11.90     11.90 o 
   1   9  15       82.68      112.45     16.02 o 
   3   9  15       12.84        5.45     13.08 o 
 -18  10  15       12.38      -16.09     27.36 o 
 -16  10  15       13.73       -4.83     28.96 o 
 -14  10  15        0.17       12.83     19.69 o 
 -12  10  15       43.25       32.08     15.57 o 
 -10  10  15       10.12       -4.25     13.79 o 
  -8  10  15        0.58       11.99     21.72 o 
  -6  10  15       38.29       44.39     37.01 o 
  -4  10  15       86.50      111.77     16.02 o 
  -2  10  15       19.42       30.75     14.28 o 
 -11  11  15       42.19       20.03     20.92 o 
 -34   0  16        6.69      -27.36     28.96 o 
 -32   0  16       15.42      -16.09     28.96 o 
 -30   0  16       27.09       25.37     18.94 o 
 -28   0  16        2.65        3.37     29.77 o 
 -26   0  16      383.08      400.68     29.75 o 
 -24   0  16      506.56      530.12     31.70 o 
 -22   0  16      170.29      252.83     51.49 o 
 -20   0  16     1700.42     1775.24     54.89 o 
 -18   0  16       78.66      114.03     19.94 o 
 -16   0  16     1024.82      976.29     88.48 o 
 -14   0  16      139.93      118.69     13.32 o 
 -12   0  16       45.22       54.93     12.62 o 
 -10   0  16     2729.22     2841.70     56.94 o 
  -8   0  16      413.10      474.00     41.18 o 
  -6   0  16      424.48      458.57     27.74 o 
  -4   0  16       62.93       52.17     15.51 o 
  -2   0  16     1000.07     1037.18     45.06 o 
   0   0  16      741.34      766.63     51.49 o 
   2   0  16       24.40       22.59     20.11 o 
   4   0  16      443.26      493.13     31.38 o 
   6   0  16      381.80      532.88     28.51 o 
   8   0  16        6.73      -11.36     11.36 o 
  10   0  16      113.72      156.09     37.01 o 
  12   0  16        3.30       43.45     30.57 o 
 -35   1  16        4.35      -12.07     21.62 o 
 -33   1  16       10.96      -23.11     24.94 o 
 -31   1  16        5.41       -6.77     12.37 o 
 -29   1  16      177.55      182.65     17.48 o 
 -27   1  16      103.49      101.27     14.88 o 
 -25   1  16        1.12       -0.51     11.73 o 
 -23   1  16      222.11      182.75     16.10 o 
 -21   1  16      125.48       74.67     15.75 o 
 -19   1  16        0.13        0.29     11.44 o 
 -17   1  16       41.67       49.38     12.71 o 
 -15   1  16       30.57       24.35      7.66 o 
 -13   1  16      289.58      267.76     14.78 o 
 -11   1  16     1288.39     1271.66     23.93 o 
  -9   1  16      145.40      146.74     10.21 o 
  -7   1  16        1.65        1.23      8.20 o 
  -5   1  16        0.01       -4.60      9.21 o 
  -3   1  16      412.81      440.45     19.38 o 
  -1   1  16       61.93       41.60     10.12 o 
   1   1  16        9.76        8.05      9.29 o 
   3   1  16      143.06      185.56     13.30 o 
   5   1  16        1.51       -9.06      9.06 o 
   7   1  16       49.78       67.96     10.96 o 
   9   1  16      160.64      165.32     28.92 o 
  11   1  16      149.34      192.36     27.24 o 
 -34   2  16       97.25      105.87     27.24 o 
 -32   2  16        1.47      -19.89     19.89 o 
 -30   2  16        0.37       -0.36     12.95 o 
 -28   2  16       29.36       43.73     14.17 o 
 -26   2  16      127.95      127.18     15.17 o 
 -24   2  16       87.10      100.42     14.45 o 
 -22   2  16        0.81       -4.54     11.18 o 
 -20   2  16      223.46      275.10     17.38 o 
 -18   2  16       22.74       10.22     12.03 o 
 -16   2  16        0.39        0.29      8.48 o 
 -14   2  16      403.64      415.76     14.25 o 
 -12   2  16      163.24      196.53     14.18 o 
 -10   2  16      712.41      678.71     24.01 o 
  -8   2  16      262.09      277.22     14.49 o 
  -6   2  16      668.92      684.87     21.46 o 
  -4   2  16      833.84      845.47     21.95 o 
  -2   2  16       38.73       27.76     10.06 o 
   0   2  16       92.86       96.58     11.44 o 
   2   2  16      278.69      285.42     16.28 o 
   4   2  16        0.43       -3.34      8.61 o 
   6   2  16      194.18      229.57     19.28 o 
   8   2  16      176.60      174.99     13.22 o 
  10   2  16      101.13      128.32     18.39 o 
 -33   3  16        0.55      -16.46     22.17 o 
 -31   3  16       16.59       -9.65     20.48 o 
 -29   3  16        0.47      -12.21     12.21 o 
 -27   3  16        6.29      -12.30     12.30 o 
 -25   3  16        9.34      -10.31     13.01 o 
 -23   3  16       19.82       10.23     11.90 o 
 -21   3  16       23.28       23.10     12.35 o 
 -19   3  16       35.25       71.32     13.94 o 
 -17   3  16      311.54      326.64     19.05 o 
 -15   3  16       16.41       17.92      9.13 o 
 -13   3  16      278.65      300.95     13.02 o 
 -11   3  16      200.46      243.95     13.35 o 
  -9   3  16      264.16      271.90     14.17 o 
  -7   3  16        0.09       -4.24      7.97 o 
  -5   3  16      103.61      108.24     10.69 o 
  -3   3  16      124.36      114.05     10.92 o 
  -1   3  16      336.33      331.95     17.11 o 
   1   3  16      639.10      714.24     38.32 o 
   3   3  16      472.43      468.91     19.71 o 
   5   3  16        1.77       -6.11      9.65 o 
   7   3  16       98.57       81.38     12.66 o 
   9   3  16      576.11      611.97     33.33 o 
  11   3  16      272.20      302.98     45.86 o 
 -32   4  16       15.31       -0.38     23.81 o 
 -30   4  16       10.86      -15.85     15.85 o 
 -28   4  16        0.04      -13.65     13.65 o 
 -26   4  16       95.51       91.70     15.73 o 
 -24   4  16       89.30      114.57     15.55 o 
 -22   4  16        0.02       -8.42     11.46 o 
 -20   4  16       35.53       19.65     12.74 o 
 -18   4  16       93.65       92.01     14.22 o 
 -16   4  16        6.43       -7.54      8.96 o 
 -14   4  16      185.99      154.17     13.98 o 
 -12   4  16       14.86       -0.95     10.72 o 
 -10   4  16        2.51       -1.42      8.37 o 
  -8   4  16        0.01       -4.55      8.31 o 
  -6   4  16        0.60       -7.08      8.00 o 
  -4   4  16      360.88      383.75     16.44 o 
  -2   4  16      381.85      374.14     16.58 o 
   0   4  16       22.79       10.74      9.85 o 
   2   4  16       16.62       -7.02     14.55 o 
   4   4  16       13.60       -7.63     10.59 o 
   6   4  16       79.15       85.74     12.74 o 
   8   4  16        6.79       -7.98     10.59 o 
  10   4  16        2.27      -16.90     16.90 o 
 -31   5  16      349.72      501.32     40.91 o 
 -29   5  16       82.39      123.14     20.59 o 
 -27   5  16      220.14      275.37     20.00 o 
 -25   5  16       20.10       13.14     13.15 o 
 -23   5  16       33.28       15.67     13.27 o 
 -21   5  16        6.88      -11.14     11.14 o 
 -19   5  16       80.86       94.09     19.05 o 
 -17   5  16      376.60      420.31     20.85 o 
 -15   5  16      786.52      893.12     26.83 o 
 -13   5  16       57.88       38.53     11.87 o 
 -11   5  16      719.29      777.79     21.38 o 
  -9   5  16      491.53      519.07     16.87 o 
  -7   5  16        0.02       -8.46      8.46 o 
  -5   5  16        0.51       -8.19      8.19 o 
  -3   5  16        8.16        3.69      9.29 o 
  -1   5  16       44.74       49.60     16.49 o 
   1   5  16       47.53       37.47     11.74 o 
   3   5  16      384.86      371.30     20.70 o 
   5   5  16      288.46      274.52     18.74 o 
   7   5  16       35.87       16.81     11.58 o 
   9   5  16      209.44      216.72     47.47 o 
 -30   6  16       34.59      -19.70     38.62 o 
 -28   6  16       71.58      113.78     20.42 o 
 -26   6  16       21.99      -12.09     26.37 o 
 -24   6  16       30.95       30.27     14.47 o 
 -22   6  16        7.40      -12.77     12.77 o 
 -20   6  16       74.64       57.22     13.84 o 
 -18   6  16       77.02       14.92     16.91 o 
 -16   6  16        6.47       -5.30     11.26 o 
 -14   6  16       51.56       63.53     12.61 o 
 -12   6  16       99.84       66.17     11.77 o 
 -10   6  16       82.71       80.89      9.62 o 
  -8   6  16      130.13      146.39     12.59 o 
  -6   6  16       26.07       19.26     10.05 o 
  -4   6  16      113.46      125.10     13.24 o 
  -2   6  16        2.27       14.91     10.50 o 
   0   6  16      141.37      153.18     16.49 o 
   2   6  16        1.41       -0.32     10.92 o 
   4   6  16       81.93       76.79     22.27 o 
   6   6  16       86.51       84.48     14.16 o 
   8   6  16        3.59       -1.61     17.70 o 
 -29   7  16       24.48       -2.19     46.66 o 
 -27   7  16       12.81      -34.75     49.08 o 
 -25   7  16       71.02       89.28     27.88 o 
 -23   7  16        0.29      -12.90     12.90 o 
 -21   7  16       16.99       12.00     15.10 o 
 -19   7  16       36.99       32.54     18.61 o 
 -17   7  16       12.00      -15.62     15.62 o 
 -15   7  16       39.36       18.00     11.69 o 
 -13   7  16        0.07      -10.35     10.35 o 
 -11   7  16        2.32      -11.21     11.21 o 
  -9   7  16       73.51       79.76     11.78 o 
  -7   7  16      144.51      161.26     25.41 o 
  -5   7  16       57.58       63.96     11.55 o 
  -3   7  16        2.54       11.70     10.92 o 
  -1   7  16       42.86       32.42     11.37 o 
   1   7  16        5.17       11.01     10.65 o 
   3   7  16       56.48       49.15     13.65 o 
   5   7  16       32.85       50.48     17.59 o 
 -26   8  16       80.21       91.72     35.40 o 
 -24   8  16       34.72       14.21     17.82 o 
 -22   8  16      172.48      198.17     31.15 o 
 -20   8  16       43.72       29.64     24.29 o 
 -18   8  16        0.01       -9.70     21.65 o 
 -16   8  16        2.53        8.83     21.65 o 
 -14   8  16      172.39      250.88     17.52 o 
 -12   8  16        0.04      -11.36     11.36 o 
 -10   8  16      207.78      229.63     34.24 o 
  -8   8  16       12.37       -6.91     11.52 o 
  -6   8  16       27.82       35.14     12.77 o 
  -4   8  16      156.11      213.20     15.61 o 
  -2   8  16       43.50       38.83     11.81 o 
   0   8  16      512.48      584.83     23.49 o 
   2   8  16      128.87      150.63     24.67 o 
 -21   9  16      100.93       80.46     41.84 o 
 -19   9  16        8.39      -24.14     33.79 o 
 -17   9  16        0.21      -19.31     19.31 o 
 -15   9  16        0.05      -10.34     19.69 o 
 -13   9  16        7.00       11.19     15.91 o 
 -11   9  16        0.79       -6.70     13.65 o 
  -9   9  16       26.12       31.72     18.01 o 
  -7   9  16       94.02      131.99     16.13 o 
  -5   9  16       10.88      -12.13     12.57 o 
  -3   9  16       32.09       70.02     14.73 o 
  -1   9  16       74.95       94.39     16.02 o 
 -18  10  16       16.75        9.65     28.96 o 
 -16  10  16        1.07        2.58     21.26 o 
 -14  10  16        6.50       -7.33     29.77 o 
 -12  10  16        0.11      -11.50     25.74 o 
 -10  10  16        4.11        8.19     17.54 o 
  -8  10  16        3.79       -9.19     16.96 o 
  -6  10  16        0.37        3.22     22.53 o 
 -33   1  17       14.17       -8.85     22.76 o 
 -31   1  17       97.21       98.44     30.57 o 
 -29   1  17       32.23       30.48     14.14 o 
 -27   1  17       17.14        9.22     13.52 o 
 -25   1  17       13.65       -4.77     12.70 o 
 -23   1  17      180.79      171.67     16.95 o 
 -21   1  17       50.69       85.72     14.60 o 
 -19   1  17       76.78       52.83     15.25 o 
 -17   1  17      287.69      321.71     23.92 o 
 -15   1  17        0.06       -3.93      7.71 o 
 -13   1  17      233.67      257.56     12.88 o 
 -11   1  17      608.40      696.97     20.30 o 
  -9   1  17       70.97       47.81      9.56 o 
  -7   1  17      242.46      256.64     16.61 o 
  -5   1  17      144.30      159.46     13.49 o 
  -3   1  17       11.84       11.28     10.17 o 
  -1   1  17      176.21      196.45     20.67 o 
   1   1  17      353.23      401.36     19.03 o 
   3   1  17        5.60        4.95      9.47 o 
   5   1  17        0.11       -8.50      8.99 o 
   7   1  17        1.18       -2.62      9.52 o 
   9   1  17      448.96      524.97     35.07 o 
 -34   2  17        7.97      -22.67     22.67 o 
 -32   2  17        0.00      -21.53     21.53 o 
 -30   2  17        0.26      -12.52     16.33 o 
 -28   2  17       58.45       57.69     14.84 o 
 -26   2  17      172.51      192.60     17.73 o 
 -24   2  17        3.01        5.31     12.66 o 
 -22   2  17      154.66      168.84     16.75 o 
 -20   2  17      175.37      235.45     22.30 o 
 -18   2  17        1.34      -11.85     11.85 o 
 -16   2  17      229.36      254.16     14.48 o 
 -14   2  17       94.28       92.73      9.61 o 
 -12   2  17       29.61       18.12      9.25 o 
 -10   2  17       27.58       -1.75      8.53 o 
  -8   2  17       78.03       61.45     10.09 o 
  -6   2  17      385.98      389.70     19.51 o 
  -4   2  17      201.79      247.28     19.66 o 
  -2   2  17        3.03       -8.05      9.25 o 
   0   2  17      124.23      131.62     13.30 o 
   2   2  17        0.97       -6.05      9.88 o 
   4   2  17      185.56      236.17     21.24 o 
   6   2  17       21.44       23.01     10.42 o 
   8   2  17        2.59        0.94     14.19 o 
 -33   3  17       31.95      -15.29     23.89 o 
 -31   3  17        0.03      -21.03     21.03 o 
 -29   3  17       48.88       35.31     17.67 o 
 -27   3  17       14.84        9.98     13.79 o 
 -25   3  17        0.04        2.73     13.08 o 
 -23   3  17       63.11       65.46     14.67 o 
 -21   3  17      109.54       94.13     14.99 o 
 -19   3  17      162.67      166.52     21.14 o 
 -17   3  17      301.65      299.52     19.04 o 
 -15   3  17       72.91       54.85     10.84 o 
 -13   3  17        0.19      -11.76     11.76 o 
 -11   3  17      100.64      121.22     11.43 o 
  -9   3  17       65.77       54.64     10.19 o 
  -7   3  17        0.09       -8.26      8.26 o 
  -5   3  17        5.41       -8.77      8.77 o 
  -3   3  17      218.43      204.86     16.72 o 
  -1   3  17       96.85      107.84     12.87 o 
   1   3  17       10.27       12.10     10.12 o 
   3   3  17       19.87        9.53     10.92 o 
   5   3  17        1.84      -12.18     12.18 o 
   7   3  17       60.20       57.98     12.24 o 
 -32   4  17       57.94       47.49     26.72 o 
 -30   4  17       46.05       29.77     25.03 o 
 -28   4  17       94.81      116.02     20.82 o 
 -26   4  17       23.07       16.69     14.63 o 
 -24   4  17       31.00       24.35     14.14 o 
 -22   4  17      284.77      306.75     20.24 o 
 -20   4  17      340.27      345.89     20.35 o 
 -18   4  17      175.33      192.84     16.99 o 
 -16   4  17       26.23       -9.71     11.61 o 
 -14   4  17       17.35      -11.06     11.06 o 
 -12   4  17        0.52       -8.52      8.52 o 
 -10   4  17      151.39      154.23     11.04 o 
  -8   4  17      510.05      559.71     19.37 o 
  -6   4  17       23.43       15.28      9.41 o 
  -4   4  17       75.20       66.09     10.59 o 
  -2   4  17      410.48      474.55     32.75 o 
   0   4  17      772.25      815.50     45.43 o 
   2   4  17      182.72      173.57     15.80 o 
   4   4  17        0.06      -13.98     13.98 o 
   6   4  17        1.98       -3.93     13.44 o 
 -31   5  17       15.63        1.47     52.30 o 
 -29   5  17       12.33       15.78     25.87 o 
 -27   5  17        4.13        7.10     18.81 o 
 -25   5  17      115.08      117.65     23.23 o 
 -23   5  17       36.06       18.21     16.95 o 
 -21   5  17        0.03      -12.14     12.14 o 
 -19   5  17        1.06        1.68     12.38 o 
 -17   5  17        2.43      -10.03     16.78 o 
 -15   5  17        0.03      -10.66     10.66 o 
 -13   5  17       95.99      120.98     20.90 o 
 -11   5  17       76.47       76.87      9.87 o 
  -9   5  17        7.78        7.79     11.50 o 
  -7   5  17       61.42       67.38     10.80 o 
  -5   5  17       89.07      104.29     12.27 o 
  -3   5  17      134.70      103.08     12.47 o 
  -1   5  17        4.31      -10.94     11.83 o 
   1   5  17       49.52       40.34     23.11 o 
   3   5  17        6.59        6.09     11.84 o 
   5   5  17       60.86       55.00     14.34 o 
 -28   6  17        2.89      -33.79     33.79 o 
 -26   6  17       27.36      -16.16     17.01 o 
 -24   6  17        0.07      -16.03     16.03 o 
 -22   6  17      107.55      128.33     17.23 o 
 -20   6  17       65.96       26.84     18.47 o 
 -18   6  17       21.34      -13.56     23.30 o 
 -16   6  17        1.26      -11.59     11.59 o 
 -14   6  17        0.06      -11.25     11.25 o 
 -12   6  17      271.14      298.38     16.92 o 
 -10   6  17      140.61      153.49     14.40 o 
  -8   6  17       60.46       68.78     11.92 o 
  -6   6  17       45.53       35.80     11.10 o 
  -4   6  17       20.55       28.08     14.86 o 
  -2   6  17      450.54      473.66     24.39 o 
   0   6  17      106.34      139.02     15.71 o 
   2   6  17       41.31       40.34     17.85 o 
   4   6  17       56.13       95.77     18.77 o 
 -27   7  17        4.49      -23.97     23.97 o 
 -25   7  17        0.01      -18.53     18.53 o 
 -23   7  17       44.88       23.06     56.32 o 
 -21   7  17        6.19       -4.79     23.97 o 
 -19   7  17      116.85      141.12     22.43 o 
 -17   7  17       45.76       26.06     18.91 o 
 -15   7  17      150.50      154.51     17.59 o 
 -13   7  17       28.95       44.91     13.23 o 
 -11   7  17      372.60      462.50     22.65 o 
  -9   7  17      243.85      276.06     17.99 o 
  -7   7  17      195.11      245.32     25.55 o 
  -5   7  17      198.45      196.86     15.34 o 
  -3   7  17       21.97       12.95     11.85 o 
  -1   7  17       24.72       37.37     13.47 o 
   1   7  17       13.82       34.75     13.65 o 
 -24   8  17        0.68      -23.97     23.97 o 
 -22   8  17       54.31       27.36     25.13 o 
 -20   8  17        9.96      -37.01     37.01 o 
 -18   8  17       13.29       20.92     38.62 o 
 -16   8  17       26.68       -0.74     21.65 o 
 -14   8  17        3.78       -9.24     13.70 o 
 -12   8  17       45.03       46.47     14.87 o 
 -10   8  17        2.93        0.82     14.98 o 
  -8   8  17      114.08       99.35     13.89 o 
  -6   8  17       88.53      102.46     15.80 o 
  -4   8  17       21.35       50.88     15.79 o 
  -2   8  17        1.06        9.18     12.81 o 
   0   8  17       20.99        4.83     19.31 o 
 -19   9  17        2.60      -20.92     37.01 o 
 -17   9  17       67.95       90.53     25.51 o 
 -15   9  17       55.50       19.07     22.42 o 
 -13   9  17        5.44       -3.54     20.94 o 
 -11   9  17       32.66       32.01     24.94 o 
  -9   9  17        1.48        9.56     18.01 o 
  -7   9  17        3.71       18.42     16.86 o 
  -5   9  17       42.14       52.66     16.47 o 
 -32   0  18       21.01      -24.14     30.57 o 
 -30   0  18        0.05      -30.57     30.57 o 
 -28   0  18       90.15       47.79     22.42 o 
 -26   0  18      243.35      285.70     60.34 o 
 -24   0  18       66.13       57.52     21.14 o 
 -22   0  18      249.07      199.32     25.30 o 
 -20   0  18        3.89       -3.22     26.55 o 
 -18   0  18      174.52      203.50     25.30 o 
 -16   0  18      130.20      206.48     45.06 o 
 -14   0  18        0.16      -11.22     11.22 o 
 -12   0  18      211.71      184.20     20.15 o 
 -10   0  18       77.86       69.68     18.51 o 
  -8   0  18     1537.16     1526.96     50.31 o 
  -6   0  18      182.67      149.85     20.92 o 
  -4   0  18       71.58       83.60     17.27 o 
  -2   0  18       42.29       14.68     33.79 o 
   0   0  18       86.23      103.60     18.56 o 
   2   0  18        6.46       -1.11     14.24 o 
   4   0  18      398.48      496.23     29.97 o 
   6   0  18        3.70       13.68     45.06 o 
 -33   1  18        2.90      -23.30     23.30 o 
 -31   1  18       67.09       79.12     32.18 o 
 -29   1  18      119.49      143.59     21.76 o 
 -27   1  18       18.44       24.99     14.48 o 
 -25   1  18       35.46       58.36     15.12 o 
 -23   1  18        7.40      -13.05     13.05 o 
 -21   1  18       18.02       15.05     19.97 o 
 -19   1  18        9.41       -8.68     12.89 o 
 -17   1  18       20.21       18.96     13.25 o 
 -15   1  18        8.78        5.49      8.04 o 
 -13   1  18       36.54       12.48      9.28 o 
 -11   1  18        7.75       14.22      9.33 o 
  -9   1  18       21.87       -3.01     10.32 o 
  -7   1  18        9.16      -10.22     10.22 o 
  -5   1  18       69.14       72.86     14.40 o 
  -3   1  18       17.34        3.81     11.55 o 
  -1   1  18      597.58      595.84     26.48 o 
   1   1  18      223.42      256.40     17.35 o 
   3   1  18        0.29       -7.99     10.01 o 
   5   1  18        5.17       -0.22     10.01 o 
 -32   2  18        3.43      -22.76     22.76 o 
 -30   2  18        8.44      -22.76     22.76 o 
 -28   2  18       75.13      105.09     17.08 o 
 -26   2  18       41.17       29.46     14.60 o 
 -24   2  18      202.24      313.35     20.89 o 
 -22   2  18      254.22      332.97     21.17 o 
 -20   2  18        0.29        0.82     19.05 o 
 -18   2  18       33.19        5.78     12.83 o 
 -16   2  18       49.57       36.05     10.39 o 
 -14   2  18      149.99      173.22     12.51 o 
 -12   2  18        4.95       -0.78      8.94 o 
 -10   2  18       31.17       31.39     12.79 o 
  -8   2  18        1.94        2.69     10.22 o 
  -6   2  18       11.56       -9.63      9.63 o 
  -4   2  18      132.78      114.46     25.32 o 
  -2   2  18      652.70      684.29     44.83 o 
   0   2  18      337.97      390.99     21.84 o 
   2   2  18       10.02       16.13     11.01 o 
   4   2  18      158.58      191.35     15.05 o 
   6   2  18       72.76       67.34     23.46 o 
 -31   3  18       93.37       92.64     29.00 o 
 -29   3  18       17.38      -23.33     23.33 o 
 -27   3  18       27.27       16.83     17.67 o 
 -25   3  18      161.73      197.03     19.15 o 
 -23   3  18      116.49      103.18     16.75 o 
 -21   3  18        4.80       -5.05     15.39 o 
 -19   3  18        0.83      -12.31     12.31 o 
 -17   3  18       54.96       58.66     18.71 o 
 -15   3  18        3.65      -10.59     10.59 o 
 -13   3  18       84.35       91.58     11.29 o 
 -11   3  18      355.79      409.40     17.17 o 
  -9   3  18      111.88       64.15     10.93 o 
  -7   3  18       33.68       41.29     11.85 o 
  -5   3  18       17.55       15.76     10.70 o 
  -3   3  18      181.16      163.53     16.78 o 
  -1   3  18       64.39       65.97     19.97 o 
   1   3  18        1.43       11.81     13.47 o 
   3   3  18       19.05       24.11     12.17 o 
   5   3  18      154.61      148.53     18.85 o 
 -30   4  18        6.92      -33.43     47.47 o 
 -28   4  18       12.49      -17.01     17.01 o 
 -26   4  18        1.23      -16.29     16.29 o 
 -24   4  18       30.07       28.37     14.94 o 
 -22   4  18       55.66       67.63     16.02 o 
 -20   4  18       19.46       12.81     14.08 o 
 -18   4  18        2.94      -15.74     15.74 o 
 -16   4  18        2.41      -10.85     10.85 o 
 -14   4  18        0.66      -12.92     12.92 o 
 -12   4  18       43.73       35.61      9.48 o 
 -10   4  18       45.06       29.55     10.51 o 
  -8   4  18       69.67       76.58     11.43 o 
  -6   4  18       65.74       55.01     12.03 o 
  -4   4  18        5.20       -3.04     10.55 o 
  -2   4  18       10.83       -2.63     11.23 o 
   0   4  18       54.59       55.59     27.52 o 
   2   4  18        1.33       -6.56     13.30 o 
   4   4  18        1.11        4.60     11.86 o 
 -29   5  18       13.62      -23.23     26.10 o 
 -27   5  18       13.89       -6.61     17.83 o 
 -25   5  18       53.27       79.83     20.20 o 
 -23   5  18       66.58       74.37     16.52 o 
 -21   5  18        0.13      -17.47     17.47 o 
 -19   5  18       84.06       64.79     20.54 o 
 -17   5  18       28.45        4.14     17.92 o 
 -15   5  18       39.93        6.78     12.25 o 
 -13   5  18      324.41      337.01     19.08 o 
 -11   5  18      470.81      574.63     20.49 o 
  -9   5  18        3.46        0.54     10.12 o 
  -7   5  18       37.64       40.36     11.47 o 
  -5   5  18       70.25       88.70     12.69 o 
  -3   5  18      108.93      118.47     14.81 o 
  -1   5  18      113.57      144.03     24.09 o 
   1   5  18      248.13      213.39     17.96 o 
   3   5  18      206.22      201.01     28.16 o 
 -26   6  18        0.33      -16.29     16.29 o 
 -24   6  18        0.08      -23.17     23.17 o 
 -22   6  18        4.13      -22.81     22.81 o 
 -20   6  18       28.10       -8.23     18.80 o 
 -18   6  18       13.25      -18.23     18.23 o 
 -16   6  18       46.25       19.28     25.03 o 
 -14   6  18       10.10      -11.06     11.06 o 
 -12   6  18       12.37       11.11     14.26 o 
 -10   6  18       76.96      103.17     13.55 o 
  -8   6  18       10.24      -10.51     10.51 o 
  -6   6  18       10.54        2.98     10.77 o 
  -4   6  18       13.30        9.78     10.80 o 
  -2   6  18       75.93       80.15     14.89 o 
   0   6  18        2.17        1.00     14.65 o 
 -25   7  18       25.63      -11.33     25.86 o 
 -23   7  18        0.80      -25.51     25.51 o 
 -21   7  18        5.55      -24.72     24.72 o 
 -19   7  18      118.04      136.64     30.90 o 
 -17   7  18       78.81       53.10     40.23 o 
 -15   7  18       16.02        0.72     18.00 o 
 -13   7  18        0.56      -11.83     11.83 o 
 -11   7  18       88.34      134.89     26.61 o 
  -9   7  18       95.89      100.30     23.69 o 
  -7   7  18       16.53        8.31     11.47 o 
  -5   7  18        2.29       -1.69     11.14 o 
  -3   7  18        5.52       -1.67     11.61 o 
  -1   7  18       16.13       27.36     22.53 o 
 -20   8  18       99.63       62.76     43.45 o 
 -18   8  18        7.18      -28.96     38.62 o 
 -16   8  18        2.98       -1.77     22.00 o 
 -14   8  18       76.87       67.98     16.26 o 
 -12   8  18      144.48      182.92     23.38 o 
 -10   8  18       24.50       23.84     18.56 o 
  -8   8  18       27.84       43.38     14.32 o 
  -6   8  18       16.01       29.37     14.25 o 
 -31   1  19        5.09      -30.57     30.57 o 
 -29   1  19        1.92      -15.84     24.95 o 
 -27   1  19        0.31       -9.52     17.17 o 
 -25   1  19        2.71       -8.54     14.29 o 
 -23   1  19       42.35       23.13     15.62 o 
 -21   1  19       19.89       13.58     14.43 o 
 -19   1  19       37.73        6.69     24.15 o 
 -17   1  19        0.17      -12.64     12.64 o 
 -15   1  19       54.71       54.00     10.71 o 
 -13   1  19       67.76       29.37     11.73 o 
 -11   1  19       24.34        0.79     10.79 o 
  -9   1  19       44.60       48.64     12.21 o 
  -7   1  19       30.42       35.57     11.72 o 
  -5   1  19       89.07       92.17     13.49 o 
  -3   1  19       42.65       37.77     16.26 o 
  -1   1  19       84.12      112.93     14.02 o 
   1   1  19        3.77        1.64     11.08 o 
   3   1  19        0.96        9.56     25.05 o 
 -30   2  19        0.07      -24.94     24.94 o 
 -28   2  19       19.52       43.32     32.99 o 
 -26   2  19       20.17       39.39     21.60 o 
 -24   2  19       97.30      101.14     17.39 o 
 -22   2  19      248.98      297.81     21.54 o 
 -20   2  19        1.53       -8.57     13.23 o 
 -18   2  19       52.93       39.46     19.52 o 
 -16   2  19       19.53        5.10     18.89 o 
 -14   2  19        9.55       -2.17      9.60 o 
 -12   2  19        2.68       -5.21      9.62 o 
 -10   2  19       23.36       -9.99     10.32 o 
  -8   2  19       48.62       42.16     11.72 o 
  -6   2  19       13.31       12.07     11.19 o 
  -4   2  19      214.52      219.86     16.29 o 
  -2   2  19      219.48      230.23     16.69 o 
   0   2  19      140.03      156.45     22.99 o 
   2   2  19        3.70        9.62     11.22 o 
 -29   3  19        0.43      -24.29     24.29 o 
 -27   3  19       33.06       29.85     18.88 o 
 -25   3  19        0.17        3.98     18.09 o 
 -23   3  19       55.08       36.61     15.82 o 
 -21   3  19       28.43       19.12     15.74 o 
 -19   3  19       29.90       13.36     22.11 o 
 -17   3  19       12.82      -17.07     17.07 o 
 -15   3  19        3.00      -11.41     11.41 o 
 -13   3  19       59.95       45.12     11.07 o 
 -11   3  19        0.12       -9.25      9.25 o 
  -9   3  19       45.14       48.29     12.21 o 
  -7   3  19       49.06       46.82     11.72 o 
  -5   3  19       15.27       14.75     11.24 o 
  -3   3  19       40.19       39.95     17.19 o 
  -1   3  19        0.02      -11.45     13.94 o 
   1   3  19      112.56      124.05     25.07 o 
 -28   4  19       22.85      -26.72     26.72 o 
 -26   4  19       36.54       42.98     22.27 o 
 -24   4  19      172.70      214.07     24.00 o 
 -22   4  19      137.39      161.60     24.81 o 
 -20   4  19       86.85       25.62     20.03 o 
 -18   4  19        0.26      -17.51     17.51 o 
 -16   4  19       51.06       29.93     13.23 o 
 -14   4  19        2.28      -14.17     14.17 o 
 -12   4  19       30.50       16.44     10.31 o 
 -10   4  19      131.16      119.06     12.97 o 
  -8   4  19       59.33       82.41     13.70 o 
  -6   4  19        4.90      -10.73     10.75 o 
  -4   4  19       54.67       37.43     13.38 o 
  -2   4  19      163.39      191.85     17.87 o 
   0   4  19       12.36        6.63     15.97 o 
 -27   5  19       60.61        0.19     28.86 o 
 -25   5  19       18.95      -17.90     17.90 o 
 -23   5  19       18.92      -19.31     26.58 o 
 -21   5  19        4.30      -26.29     26.29 o 
 -19   5  19        7.24      -18.64     18.64 o 
 -17   5  19        2.17      -17.87     17.87 o 
 -15   5  19        5.04      -12.15     12.15 o 
 -13   5  19       15.61      -12.80     12.80 o 
 -11   5  19        9.42       -5.10     10.33 o 
  -9   5  19        6.31       -4.50     14.40 o 
  -7   5  19       74.58       59.23     14.32 o 
  -5   5  19       43.25       36.28     22.21 o 
  -3   5  19        6.79        7.08     12.87 o 
  -1   5  19       13.04       -4.52     13.08 o 
 -24   6  19       30.50      -27.02     27.02 o 
 -22   6  19       29.03      -17.20     28.16 o 
 -20   6  19       65.25       53.91     45.86 o 
 -18   6  19       41.64      -19.66     34.60 o 
 -16   6  19        4.61      -26.40     35.40 o 
 -14   6  19       97.94      107.27     18.00 o 
 -12   6  19       40.96       44.22     22.57 o 
 -10   6  19        0.17        3.24     12.31 o 
  -8   6  19       10.47       -0.88     12.77 o 
  -6   6  19        3.35        7.78     13.17 o 
  -4   6  19        7.87      -10.02     12.31 o 
 -21   7  19        1.48      -25.87     25.87 o 
 -19   7  19        7.42      -27.36     40.23 o 
 -17   7  19       26.98      -10.08     22.62 o 
 -15   7  19       24.37       13.44     14.76 o 
 -13   7  19      170.99      180.22     23.99 o 
 -11   7  19       14.30       -9.35     18.39 o 
  -9   7  19       55.28       64.76     16.98 o 
  -7   7  19       60.77       45.06     19.31 o 
 -28   0  20       16.40        1.61     40.23 o 
 -26   0  20       17.20      -38.62     38.62 o 
 -24   0  20       29.49       28.96     33.79 o 
 -22   0  20      149.35      190.17     27.98 o 
 -20   0  20       28.57       42.93     58.73 o 
 -18   0  20       43.06       46.31     23.38 o 
 -16   0  20       90.30       67.58     45.06 o 
 -14   0  20      117.04       68.64     24.94 o 
 -12   0  20       71.98      103.47     19.09 o 
 -10   0  20      115.81      123.33     26.55 o 
  -8   0  20        8.88      -16.90     16.90 o 
  -6   0  20       31.77        0.32     17.12 o 
  -4   0  20      148.04      156.44     24.94 o 
  -2   0  20      178.51      163.02     22.54 o 
   0   0  20        3.43       20.92     19.31 o 
 -29   1  20        9.63      -16.16     27.72 o 
 -27   1  20        0.27      -26.17     26.17 o 
 -25   1  20       20.96        3.40     16.49 o 
 -23   1  20       33.18       44.76     24.62 o 
 -21   1  20       60.11       83.71     17.43 o 
 -19   1  20        1.22      -18.06     18.06 o 
 -17   1  20       41.81      -16.67     19.25 o 
 -15   1  20        3.42      -15.11     15.11 o 
 -13   1  20       11.43      -11.46     11.46 o 
 -11   1  20       18.01        7.99     11.45 o 
  -9   1  20       90.84      113.18     14.14 o 
  -7   1  20        8.77       -5.96     11.33 o 
  -5   1  20        6.01       -0.41     11.77 o 
  -3   1  20      165.66      193.40     23.23 o 
  -1   1  20       61.66       51.17     13.12 o 
 -28   2  20        0.67      -27.24     27.24 o 
 -26   2  20      121.98      188.22     35.66 o 
 -24   2  20       22.53        8.09     26.18 o 
 -22   2  20        6.81      -11.83     14.46 o 
 -20   2  20       18.91      -18.91     18.91 o 
 -18   2  20       40.24       29.33     20.70 o 
 -16   2  20       80.80       54.96     21.43 o 
 -14   2  20       33.31       15.07     18.81 o 
 -12   2  20        3.28      -11.01     11.01 o 
 -10   2  20       18.49       -3.00     11.33 o 
  -8   2  20       10.66       22.06     11.89 o 
  -6   2  20       59.08       72.17     16.26 o 
  -4   2  20      177.83      225.40     22.49 o 
  -2   2  20        8.82       14.59     11.72 o 
 -27   3  20       32.91      -20.57     29.00 o 
 -25   3  20        3.38      -30.07     30.07 o 
 -23   3  20       31.46      -28.17     28.17 o 
 -21   3  20        4.92      -27.74     27.74 o 
 -19   3  20        3.46      -20.77     20.77 o 
 -17   3  20        5.19      -17.48     17.48 o 
 -15   3  20      116.34      129.47     16.23 o 
 -13   3  20      254.31      289.08     17.06 o 
 -11   3  20        3.41      -10.91     10.91 o 
  -9   3  20        5.83        6.39     11.82 o 
  -7   3  20       37.37       31.51     12.25 o 
  -5   3  20        3.14        2.26     14.59 o 
  -3   3  20        1.31       -6.15     13.24 o 
 -26   4  20        6.38       -4.70     51.49 o 
 -24   4  20       12.02      -31.38     31.38 o 
 -22   4  20        0.09      -27.72     27.72 o 
 -20   4  20       89.42       87.00     32.94 o 
 -18   4  20       46.19        2.85     20.70 o 
 -16   4  20        0.95      -24.99     24.99 o 
 -14   4  20       41.32       33.45     14.55 o 
 -12   4  20       38.65       20.94     11.20 o 
 -10   4  20        5.35        3.10     18.58 o 
  -8   4  20        0.25       -7.86     11.36 o 
  -6   4  20       75.03       93.23     17.85 o 
  -4   4  20       34.23       56.67     17.15 o 
 -23   5  20        3.51      -27.44     27.44 o 
 -21   5  20       55.48        3.52     39.42 o 
 -19   5  20       26.08      -29.00     29.00 o 
 -17   5  20        2.52      -40.23     40.23 o 
 -15   5  20       84.09       73.82     15.97 o 
 -13   5  20      121.00      133.48     17.55 o 
 -11   5  20        8.71      -12.22     12.22 o 
  -9   5  20       14.68        9.58     13.03 o 
  -7   5  20       32.32       18.16     13.88 o 
  -5   5  20       15.49        6.44     22.53 o 
 -18   6  20        8.70      -27.24     27.24 o 
 -16   6  20        0.44        6.81     22.90 o 
 -14   6  20        1.25       -5.00     17.53 o 
 -12   6  20      100.24      122.91     21.59 o 
 -10   6  20       66.52       57.93     15.93 o 
 -25   1  21        1.58      -29.00     29.00 o 
 -23   1  21        7.06      -19.51     19.54 o 
 -21   1  21       23.45       -5.37     24.78 o 
 -19   1  21        4.97      -19.58     19.58 o 
 -17   1  21       30.48       -5.10     32.94 o 
 -15   1  21       23.77        0.93     15.40 o 
 -13   1  21        4.47      -11.56     11.56 o 
 -11   1  21        0.03      -11.42     11.42 o 
  -9   1  21        0.32      -10.66     11.86 o 
  -7   1  21        3.64      -11.42     11.42 o 
  -5   1  21        1.48      -12.52     12.52 o 
 -24   2  21       96.64       -3.33     39.42 o 
 -22   2  21        3.72      -29.00     29.00 o 
 -20   2  21        3.21      -25.48     25.48 o 
 -18   2  21        0.08      -19.58     19.58 o 
 -16   2  21       14.62       -0.32     35.40 o 
 -14   2  21       52.23       28.43     18.84 o 
 -12   2  21       34.93       25.04     12.88 o 
 -10   2  21      125.74      135.89     15.70 o 
  -8   2  21        3.95        7.94     12.35 o 
  -6   2  21       99.61      121.53     16.87 o 
 -23   3  21        0.93      -30.01     30.01 o 
 -21   3  21        1.21      -48.27     48.27 o 
 -19   3  21        3.99      -29.52     29.52 o 
 -17   3  21        0.25      -20.41     20.41 o 
 -15   3  21       22.95       14.61     16.51 o 
 -13   3  21       87.65      109.10     14.83 o 
 -11   3  21        0.03      -12.35     12.35 o 
  -9   3  21       98.85      102.65     15.16 o 
  -7   3  21       23.87       20.38     15.33 o 
 -20   4  21        2.64      -11.94     32.29 o 
 -18   4  21       10.50      -39.42     39.42 o 
 -16   4  21        0.60      -44.21     69.19 o 
 -14   4  21        1.40      -13.39     16.16 o 
 -12   4  21       24.97       13.83     14.63 o 
 -10   4  21        3.62      -17.70     17.70 o 
 -18   0  22       82.01      119.08     56.32 o 
 -16   0  22      133.85      156.09     54.71 o 
 -14   0  22       49.84       61.73     20.41 o 
 -12   0  22       11.78       17.70     20.92 o 
 -17   1  22       57.32       59.31     36.36 o 
 -15   1  22        3.96      -33.00     33.00 o 
 -13   1  22        6.48        6.44     14.48 o 
                                                 
